# Supplementary material for: Alkyl chain functionalised Ir(iii) complexes: synthesis, properties and behaviour as emissive dopants in microemulsions
Source: RSC Adv. 2024 Feb 27;14(10):6987–97. doi: 10.1039/d3ra06764e (PMC10897649; doi:10.1039/d3ra06764e)
Supplement: RA-014-D3RA06764E-s002 [file RA-014-D3RA06764E-s002.cif]

# Electronic Supplementary Material (ESI) for RSC Advances.
# This journal is © The Royal Society of Chemistry 2024

####################################################################### 
# 
# This file contains crystal structure data downloaded from the 
# Cambridge Structural Database (CSD) hosted by the Cambridge 
# Crystallographic Data Centre (CCDC).
# 
# Full information about CCDC data access policies and citation 
# guidelines are available at http://www.ccdc.cam.ac.uk/access/V1 
# 
# Audit and citation data items may have been added by the CCDC. 
# Please retain this information to preserve the provenance of 
# this file and to allow appropriate attribution of the data. 
# 
#######################################################################

data_cisIrepqc
_database_code_depnum_ccdc_archive 'CCDC 2104230'
loop_
_audit_author_name
_audit_author_address
'Peter Horton'
;University of Southampton
United Kingdom
;
_audit_update_record             
;
2021-08-19 deposited with the CCDC.	2024-02-19 downloaded from the CCDC.
;

#2015ncs0612

_audit_creation_date             2021-08-18
_audit_creation_method           
;
Olex2 1.3
(compiled 2020.11.12 svn.r5f609507 for OlexSys, GUI svn.r6272)
;
_shelx_SHELXL_version_number     2018/3
loop_
_audit_author_email
''
pnh@soton.ac.uk
_chemical_name_common            ?
_chemical_name_systematic        ?
_chemical_formula_moiety         'C40 H34 Ir N4 O4, C4 H10 O, B F4'
_chemical_formula_sum            'C44 H44 B F4 Ir N4 O5'
_chemical_formula_weight         987.84
_chemical_melting_point          ?
_chemical_oxdiff_formula         'C40 H34 Ir N4 O4 B F4'
loop_
_atom_type_symbol
_atom_type_description
_atom_type_scat_dispersion_real
_atom_type_scat_dispersion_imag
_atom_type_scat_source
C C 0.0033 0.0016 'International Tables Vol C Tables 4.2.6.8 and 6.1.1.4'
H H 0.0000 0.0000 'International Tables Vol C Tables 4.2.6.8 and 6.1.1.4'
B B 0.0013 0.0007 'International Tables Vol C Tables 4.2.6.8 and 6.1.1.4'
F F 0.0171 0.0103 'International Tables Vol C Tables 4.2.6.8 and 6.1.1.4'
Ir Ir -1.4442 7.9887 'International Tables Vol C Tables 4.2.6.8 and 6.1.1.4'
N N 0.0061 0.0033 'International Tables Vol C Tables 4.2.6.8 and 6.1.1.4'
O O 0.0106 0.0060 'International Tables Vol C Tables 4.2.6.8 and 6.1.1.4'

_shelx_space_group_comment       
;
The symmetry employed for this shelxl refinement is uniquely defined
by the following loop, which should always be used as a source of
symmetry information in preference to the above space-group names.
They are only intended as comments.
;
_space_group_crystal_system      triclinic
_space_group_IT_number           2
_space_group_name_H-M_alt        'P -1'
_space_group_name_Hall           '-P 1'
loop_
_space_group_symop_operation_xyz
'x, y, z'
'-x, -y, -z'

_cell_length_a                   8.7992(2)
_cell_length_b                   16.6146(4)
_cell_length_c                   16.7086(4)
_cell_angle_alpha                119.195(2)
_cell_angle_beta                 91.698(2)
_cell_angle_gamma                102.782(2)
_cell_volume                     2052.24(9)
_cell_formula_units_Z            2
_cell_measurement_reflns_used    31963
_cell_measurement_temperature    100(2)
_cell_measurement_theta_max      29.8680
_cell_measurement_theta_min      2.6270
_shelx_estimated_absorpt_T_max   0.968
_shelx_estimated_absorpt_T_min   0.619
_exptl_absorpt_coefficient_mu    3.322
_exptl_absorpt_correction_T_max  1.00000
_exptl_absorpt_correction_T_min  0.79976
_exptl_absorpt_correction_type   multi-scan
_exptl_absorpt_process_details   
;
CrysAlisPro 1.171.41.105a (Rigaku Oxford Diffraction, 2021)
Empirical absorption correction using spherical harmonics,
implemented in SCALE3 ABSPACK scaling algorithm.
;
_exptl_absorpt_special_details   ?
_exptl_crystal_colour            red
_exptl_crystal_colour_primary    red
_exptl_crystal_density_diffrn    1.599
_exptl_crystal_density_meas      ?
_exptl_crystal_density_method    ?
_exptl_crystal_description       needle
_exptl_crystal_F_000             988
_exptl_crystal_size_max          0.16
_exptl_crystal_size_mid          0.01
_exptl_crystal_size_min          0.01
_exptl_transmission_factor_max   ?
_exptl_transmission_factor_min   ?
_diffrn_reflns_av_R_equivalents  0.0351
_diffrn_reflns_av_unetI/netI     0.0271
_diffrn_reflns_Laue_measured_fraction_full 0.999
_diffrn_reflns_Laue_measured_fraction_max 0.998
_diffrn_reflns_limit_h_max       11
_diffrn_reflns_limit_h_min       -11
_diffrn_reflns_limit_k_max       21
_diffrn_reflns_limit_k_min       -21
_diffrn_reflns_limit_l_max       21
_diffrn_reflns_limit_l_min       -21
_diffrn_reflns_number            40539
_diffrn_reflns_point_group_measured_fraction_full 0.999
_diffrn_reflns_point_group_measured_fraction_max 0.998
_diffrn_reflns_theta_full        25.242
_diffrn_reflns_theta_max         27.484
_diffrn_reflns_theta_min         2.405
_diffrn_ambient_temperature      100(2)
_diffrn_detector                 'CCD area detector'
_diffrn_detector_area_resol_mean 28.5714
_diffrn_detector_type            'Rigaku HG Saturn724+ (2x2 bin mode)'
_diffrn_measured_fraction_theta_full 0.999
_diffrn_measured_fraction_theta_max 0.998
_diffrn_measurement_details      
;
List of Runs (angles in degrees, time in seconds):

  # Type    Start    End  Width  t~exp~   \w     \q     \k     \f   Frames
#--------------------------------------------------------------------------
  1  \w    -63.00  73.00   1.00   45.00    --  -17.00  18.00 -30.00  136
  2  \w    -78.00  12.00   1.00   45.00    --  -17.00 -72.00 150.00   90
  3  \w    -31.00  39.00   1.00   45.00    --  -17.00  54.00  30.00   70
  4  \w    -53.00  22.00   1.00   45.00    --  -17.00 -72.00 -60.00   75
  5  \w    -32.00  18.00   1.00   45.00    --  -17.00  72.00  60.00   50
  6  \w   -107.00  73.00   1.00   45.00    --  -17.00   0.00 -30.00  180
  7  \w    -75.00  22.00   1.00   45.00    --  -17.00 -72.00 120.00   97
  8  \w    -78.00  22.00   1.00   45.00    --  -17.00 -72.00 -30.00  100
  9  \w    -35.00  49.00   1.00   45.00    --  -17.00  72.00 150.00   84
;
_diffrn_measurement_device       'four-circle \k goniometer'
_diffrn_measurement_device_type  
'Rigaku FRE+ equipped with VHF Varimax confocal mirrors and an AFC12 goniometer and HG Saturn 724+ detector'
_diffrn_measurement_method       'profile data from \w-scans'
_diffrn_measurement_specimen_support 'MiTeGen MicroLoop'
_diffrn_orient_matrix_type       
'CrysAlisPro convention (1999,Acta A55,543-557)'
_diffrn_orient_matrix_UB_11      -0.0666866000
_diffrn_orient_matrix_UB_12      -0.0334720000
_diffrn_orient_matrix_UB_13      -0.0006435000
_diffrn_orient_matrix_UB_21      0.0452754000
_diffrn_orient_matrix_UB_22      -0.0048629000
_diffrn_orient_matrix_UB_23      0.0324351000
_diffrn_orient_matrix_UB_31      -0.0227700000
_diffrn_orient_matrix_UB_32      0.0378920000
_diffrn_orient_matrix_UB_33      0.0370905000
_diffrn_radiation_collimation    0.2
_diffrn_radiation_monochromator  'Confocal mirrors, VHF Varimax'
_diffrn_radiation_probe          x-ray
_diffrn_radiation_type           'Mo K\a'
_diffrn_radiation_wavelength     0.71075
_diffrn_radiation_xray_symbol    K-L~3~
_diffrn_source                   'Rotating Anode'
_diffrn_source_current           55.0
_diffrn_source_power             2.475
_diffrn_source_target            Mo
_diffrn_source_type              'Rigaku FRE+'
_diffrn_source_voltage           45.0
_reflns_Friedel_coverage         0.000
_reflns_Friedel_fraction_full    .
_reflns_Friedel_fraction_max     .
_reflns_number_gt                8509
_reflns_number_total             9389
_reflns_odcompleteness_completeness 99.79
_reflns_odcompleteness_iscentric 1
_reflns_odcompleteness_theta     27.42
_reflns_special_details          
;
 Reflections were merged by SHELXL according to the crystal
 class for the calculation of statistics and refinement.
 
 _reflns_Friedel_fraction is defined as the number of unique
 Friedel pairs measured divided by the number that would be
 possible theoretically, ignoring centric projections and
 systematic absences.
;
_reflns_threshold_expression     'I > 2\s(I)'
_computing_cell_refinement       'CrysAlisPro 1.171.41.105a (Rigaku OD, 2021)'
_computing_data_collection       'CrystalClear-SM Expert 3.1 b27 (Rigaku, 2013)'
_computing_data_reduction        'CrysAlisPro 1.171.41.105a (Rigaku OD, 2021)'
_computing_molecular_graphics    'Olex2 1.3 (Dolomanov et al., 2009)'
_computing_publication_material  'Olex2 1.3 (Dolomanov et al., 2009)'
_computing_structure_refinement  'SHELXL 2018/3 (Sheldrick, 2015)'
_computing_structure_solution    'SHELXT 2018/2 (Sheldrick, 2018)'
_refine_diff_density_max         1.820
_refine_diff_density_min         -1.049
_refine_diff_density_rms         0.115
_refine_ls_extinction_coef       .
_refine_ls_extinction_method     none
_refine_ls_goodness_of_fit_ref   1.073
_refine_ls_hydrogen_treatment    constr
_refine_ls_matrix_type           full
_refine_ls_number_parameters     632
_refine_ls_number_reflns         9389
_refine_ls_number_restraints     415
_refine_ls_R_factor_all          0.0312
_refine_ls_R_factor_gt           0.0264
_refine_ls_restrained_S_all      1.069
_refine_ls_shift/su_max          0.003
_refine_ls_shift/su_mean         0.000
_refine_ls_structure_factor_coef Fsqd
_refine_ls_weighting_details     
'w=1/[\s^2^(Fo^2^)+(0.0470P)^2^] where P=(Fo^2^+2Fc^2^)/3'
_refine_ls_weighting_scheme      calc
_refine_ls_wR_factor_gt          0.0658
_refine_ls_wR_factor_ref         0.0674
_refine_special_details          
'Both the BF4 anion and ether molecule are disordered over 2 positions. As such various geometrical (SAME, SADI) and displacement (SIMU, RIGU) restraints were applied.'
_olex2_refinement_description    
;
1. Fixed Uiso
 At 1.2 times of:
  All C(H) groups, All C(H,H) groups
 At 1.5 times of:
  All C(H,H,H) groups
2. Restrained distances
 F1B-F2B \\sim F1B-F3B \\sim F1B-F4B \\sim F2B-F3B \\sim F2B-F4B \\sim F3B-F4B
 with sigma of 0.04
 F1-F2 \\sim F1-F3 \\sim F1-F4 \\sim F2-F3 \\sim F2-F4 \\sim F3-F4
 with sigma of 0.04
 B1B-F1B \\sim B1B-F2B \\sim B1B-F3B \\sim B1B-F4B
 with sigma of 0.02
 B1-F1 \\sim B1-F2 \\sim B1-F3 \\sim B1-F4
 with sigma of 0.02
3. Uiso/Uaniso restraints and constraints
B1 \\sim F1 \\sim F2 \\sim F3 \\sim F4 \\sim B1B \\sim F1B \\sim F2B \\sim F3B
\\sim F4B \\sim C64 \\sim O61 \\sim C61 \\sim C63 \\sim C62 \\sim O61B \\sim
C61B \\sim C63B \\sim C62B \\sim C64B: within 2A with sigma of 0.02 and sigma
for terminal atoms of 0.04 within 2A
4. Rigid body (RIGU) restrains
 B1B, F1B, F2B, F3B, F4B, F1, B1, F2, F3, F4, C64B, O61B, C61B, C63B, C62B,
 C63, O61, C61, C62, C64
 with sigma for 1-2 distances of 0.001 and sigma for 1-3 distances of 0.001
5. Same fragment restrains
{O61, C61, C62, C63, C64} sigma for 1-2: 0.01, 1-3: 0.04
as in
{O61B, C61B, C62B, C63B, C64B}
6. Others
 Sof(F1B)=Sof(F2B)=Sof(F3B)=Sof(F4B)=Sof(B1B)=1-FVAR(1)
 Sof(F1)=Sof(F2)=Sof(F3)=Sof(F4)=Sof(B1)=FVAR(1)
 Sof(O61B)=Sof(C61B)=Sof(H61C)=Sof(H61D)=Sof(C62B)=Sof(H62D)=Sof(H62E)=
 Sof(H62F)=Sof(C63B)=Sof(H63C)=Sof(H63D)=Sof(C64B)=Sof(H64D)=Sof(H64E)=
 Sof(H64F)=1-FVAR(2)
 Sof(O61)=Sof(C61)=Sof(H61A)=Sof(H61B)=Sof(C62)=Sof(H62A)=Sof(H62B)=Sof(H62C)=
 Sof(C63)=Sof(H63A)=Sof(H63B)=Sof(C64)=Sof(H64A)=Sof(H64B)=Sof(H64C)=FVAR(2)
7.a Secondary CH2 refined with riding coordinates:
 C17(H17A,H17B), C37(H37A,H37B), C61(H61A,H61B), C63(H63A,H63B), C61B(H61C,
 H61D), C63B(H63C,H63D)
7.b Aromatic/amide H refined with riding coordinates:
 C2(H2), C3(H3), C4(H4), C5(H5), C8(H8), C12(H12), C13(H13), C14(H14),
 C15(H15), C22(H22), C23(H23), C24(H24), C25(H25), C28(H28), C32(H32), C33(H33),
  C34(H34), C35(H35)
7.c Idealised Me refined as rotating group:
 C18(H18A,H18B,H18C), C38(H38A,H38B,H38C), C42(H42A,H42B,H42C), C52(H52A,H52B,
 H52C), C62(H62A,H62B,H62C), C64(H64A,H64B,H64C), C62B(H62D,H62E,H62F),
 C64B(H64D,H64E,H64F)
;
_atom_sites_solution_hydrogens   geom
_atom_sites_solution_primary     dual
_atom_sites_solution_secondary   ?
loop_
_atom_site_label
_atom_site_type_symbol
_atom_site_fract_x
_atom_site_fract_y
_atom_site_fract_z
_atom_site_U_iso_or_equiv
_atom_site_adp_type
_atom_site_occupancy
_atom_site_site_symmetry_order
_atom_site_calc_flag
_atom_site_refinement_flags_posn
_atom_site_refinement_flags_adp
_atom_site_refinement_flags_occupancy
_atom_site_disorder_assembly
_atom_site_disorder_group
Ir1 Ir 0.91865(2) 0.86754(2) 0.17742(2) 0.01704(4) Uani 1 1 d . . . . .
O1 O 1.2949(3) 1.37566(17) 0.46581(18) 0.0433(6) Uani 1 1 d . . . . .
O2 O 1.4411(3) 1.31246(16) 0.35584(17) 0.0420(6) Uani 1 1 d . . . . .
O21 O 0.5565(3) 0.36037(16) -0.12628(18) 0.0410(6) Uani 1 1 d . . . . .
O22 O 0.4901(3) 0.43863(16) -0.19297(16) 0.0443(7) Uani 1 1 d . . . . .
N1 N 1.0238(3) 1.01527(16) 0.25135(15) 0.0191(5) Uani 1 1 d . . . . .
N21 N 0.8256(3) 0.72103(17) 0.08433(16) 0.0197(5) Uani 1 1 d . . . . .
N41 N 0.6947(3) 0.85452(17) 0.22333(16) 0.0206(5) Uani 1 1 d . . . . .
N51 N 1.0062(3) 0.87531(17) 0.30319(17) 0.0220(5) Uani 1 1 d . . . . .
C1 C 1.1268(3) 0.8708(2) 0.13371(19) 0.0191(5) Uani 1 1 d . . . . .
C2 C 1.1737(3) 0.7929(2) 0.0652(2) 0.0238(6) Uani 1 1 d . . . . .
H2 H 1.101110 0.731047 0.033196 0.029 Uiso 1 1 calc R U . . .
C3 C 1.3255(3) 0.8057(2) 0.0440(2) 0.0268(6) Uani 1 1 d . . . . .
H3 H 1.355683 0.752598 -0.002634 0.032 Uiso 1 1 calc R U . . .
C4 C 1.4330(3) 0.8950(2) 0.0902(2) 0.0257(6) Uani 1 1 d . . . . .
H4 H 1.536338 0.902974 0.075034 0.031 Uiso 1 1 calc R U . . .
C5 C 1.3905(3) 0.9726(2) 0.1583(2) 0.0234(6) Uani 1 1 d . . . . .
H5 H 1.464896 1.033750 0.190795 0.028 Uiso 1 1 calc R U . . .
C6 C 1.2374(3) 0.9606(2) 0.17907(19) 0.0200(5) Uani 1 1 d . . . . .
C7 C 1.1767(3) 1.0387(2) 0.24391(19) 0.0202(6) Uani 1 1 d . . . . .
C8 C 1.2701(3) 1.1343(2) 0.2923(2) 0.0250(6) Uani 1 1 d . . . . .
H8 H 1.377638 1.147894 0.284805 0.030 Uiso 1 1 calc R U . . .
C9 C 1.2105(4) 1.2075(2) 0.3492(2) 0.0268(6) Uani 1 1 d . . . . .
C10 C 1.0477(4) 1.1865(2) 0.3586(2) 0.0266(6) Uani 1 1 d . . . . .
C11 C 0.9575(4) 1.0892(2) 0.30581(19) 0.0227(6) Uani 1 1 d . . . . .
C12 C 0.7939(3) 1.0685(2) 0.3054(2) 0.0269(6) Uani 1 1 d . . . . .
H12 H 0.730265 1.004866 0.265614 0.032 Uiso 1 1 calc R U . . .
C13 C 0.7237(4) 1.1379(2) 0.3611(2) 0.0314(7) Uani 1 1 d . . . . .
H13 H 0.613042 1.121849 0.360883 0.038 Uiso 1 1 calc R U . . .
C14 C 0.8147(4) 1.2322(2) 0.4181(2) 0.0353(8) Uani 1 1 d . . . . .
H14 H 0.766673 1.279693 0.458606 0.042 Uiso 1 1 calc R U . . .
C15 C 0.9724(4) 1.2566(2) 0.4158(2) 0.0347(8) Uani 1 1 d . . . . .
H15 H 1.032518 1.321446 0.453168 0.042 Uiso 1 1 calc R U . . .
C16 C 1.3171(4) 1.3075(2) 0.3981(2) 0.0344(7) Uani 1 1 d . . . . .
C17 C 1.5565(5) 1.4061(3) 0.4000(3) 0.0497(10) Uani 1 1 d . . . . .
H17A H 1.598475 1.425379 0.464209 0.060 Uiso 1 1 calc R U . . .
H17B H 1.505848 1.454841 0.402688 0.060 Uiso 1 1 calc R U . . .
C18 C 1.6846(5) 1.3995(3) 0.3453(4) 0.0605(12) Uani 1 1 d . . . . .
H18A H 1.644129 1.387265 0.283977 0.091 Uiso 1 1 calc R U . . .
H18B H 1.727361 1.347040 0.337934 0.091 Uiso 1 1 calc R U . . .
H18C H 1.768348 1.459871 0.377275 0.091 Uiso 1 1 calc R U . . .
C21 C 0.8307(3) 0.8717(2) 0.06837(19) 0.0186(5) Uani 1 1 d . . . . .
C22 C 0.8498(3) 0.9504(2) 0.0563(2) 0.0222(6) Uani 1 1 d . . . . .
H22 H 0.917774 1.010403 0.102191 0.027 Uiso 1 1 calc R U . . .
C23 C 0.7713(3) 0.9428(2) -0.0214(2) 0.0266(6) Uani 1 1 d . . . . .
H23 H 0.785840 0.997378 -0.028272 0.032 Uiso 1 1 calc R U . . .
C24 C 0.6716(4) 0.8557(2) -0.0891(2) 0.0292(7) Uani 1 1 d . . . . .
H24 H 0.615449 0.851135 -0.141228 0.035 Uiso 1 1 calc R U . . .
C25 C 0.6542(3) 0.7759(2) -0.0808(2) 0.0255(6) Uani 1 1 d . . . . .
H25 H 0.588684 0.715818 -0.128147 0.031 Uiso 1 1 calc R U . . .
C26 C 0.7327(3) 0.7833(2) -0.00270(19) 0.0224(6) Uani 1 1 d . . . . .
C27 C 0.7329(3) 0.7025(2) 0.00933(19) 0.0208(6) Uani 1 1 d . . . . .
C28 C 0.6466(3) 0.6081(2) -0.0576(2) 0.0255(6) Uani 1 1 d . . . . .
H28 H 0.577329 0.597966 -0.108282 0.031 Uiso 1 1 calc R U . . .
C29 C 0.6602(3) 0.5314(2) -0.0512(2) 0.0256(6) Uani 1 1 d . . . . .
C30 C 0.7672(3) 0.5472(2) 0.0244(2) 0.0247(6) Uani 1 1 d . . . . .
C31 C 0.8507(3) 0.6441(2) 0.0906(2) 0.0223(6) Uani 1 1 d . . . . .
C32 C 0.9675(4) 0.6623(2) 0.1613(2) 0.0278(6) Uani 1 1 d . . . . .
H32 H 1.026533 0.726259 0.203841 0.033 Uiso 1 1 calc R U . . .
C33 C 0.9970(4) 0.5888(2) 0.1693(2) 0.0341(7) Uani 1 1 d . . . . .
H33 H 1.076614 0.601932 0.216997 0.041 Uiso 1 1 calc R U . . .
C34 C 0.9095(4) 0.4937(2) 0.1070(2) 0.0367(8) Uani 1 1 d . . . . .
H34 H 0.927786 0.443278 0.114402 0.044 Uiso 1 1 calc R U . . .
C35 C 0.7992(4) 0.4734(2) 0.0364(2) 0.0308(7) Uani 1 1 d . . . . .
H35 H 0.742509 0.408688 -0.005594 0.037 Uiso 1 1 calc R U . . .
C36 C 0.5658(4) 0.4331(2) -0.1265(2) 0.0286(7) Uani 1 1 d . . . . .
C37 C 0.3939(5) 0.3486(2) -0.2719(2) 0.0419(9) Uani 1 1 d . . . . .
H37A H 0.319158 0.312597 -0.249898 0.050 Uiso 1 1 calc R U . . .
H37B H 0.462077 0.308255 -0.308349 0.050 Uiso 1 1 calc R U . . .
C38 C 0.3059(5) 0.3741(3) -0.3303(3) 0.0487(10) Uani 1 1 d . . . . .
H38A H 0.231248 0.316146 -0.380388 0.073 Uiso 1 1 calc R U . . .
H38B H 0.380779 0.403418 -0.357177 0.073 Uiso 1 1 calc R U . . .
H38C H 0.248004 0.419584 -0.291726 0.073 Uiso 1 1 calc R U . . .
C41 C 0.5746(3) 0.8461(2) 0.2446(2) 0.0229(6) Uani 1 1 d . . . . .
C42 C 0.4194(4) 0.8418(3) 0.2732(2) 0.0307(7) Uani 1 1 d . . . . .
H42A H 0.337281 0.804456 0.218045 0.046 Uiso 1 1 calc R U . . .
H42B H 0.407673 0.906829 0.309816 0.046 Uiso 1 1 calc R U . . .
H42C H 0.408892 0.811228 0.310979 0.046 Uiso 1 1 calc R U . . .
C51 C 1.0533(4) 0.8913(2) 0.3748(2) 0.0291(7) Uani 1 1 d . . . . .
C52 C 1.1122(5) 0.9102(3) 0.4664(2) 0.0489(10) Uani 1 1 d . . . . .
H52A H 1.191747 0.875593 0.461049 0.073 Uiso 1 1 calc R U . . .
H52B H 1.024636 0.888773 0.492417 0.073 Uiso 1 1 calc R U . . .
H52C H 1.160046 0.979101 0.507291 0.073 Uiso 1 1 calc R U . . .
O61 O -0.0001(8) 0.3618(5) 0.2540(4) 0.0858(19) Uani 0.643(7) 1 d D U P A 1
C61 C -0.0227(16) 0.2686(9) 0.1752(7) 0.095(3) Uani 0.643(7) 1 d D U P A 1
H61A H 0.060359 0.239806 0.182182 0.114 Uiso 0.643(7) 1 calc R U P A 1
H61B H -0.015679 0.272697 0.118230 0.114 Uiso 0.643(7) 1 calc R U P A 1
C62 C -0.1892(14) 0.2052(7) 0.1675(6) 0.091(3) Uani 0.643(7) 1 d D U P A 1
H62A H -0.222016 0.150184 0.104131 0.137 Uiso 0.643(7) 1 calc R U P A 1
H62B H -0.265759 0.243190 0.182043 0.137 Uiso 0.643(7) 1 calc R U P A 1
H62C H -0.184040 0.182430 0.211430 0.137 Uiso 0.643(7) 1 calc R U P A 1
C63 C 0.1485(13) 0.4249(9) 0.2743(7) 0.092(2) Uani 0.643(7) 1 d D U P A 1
H63A H 0.166355 0.432180 0.219708 0.110 Uiso 0.643(7) 1 calc R U P A 1
H63B H 0.228895 0.395355 0.283090 0.110 Uiso 0.643(7) 1 calc R U P A 1
C64 C 0.176(3) 0.5230(12) 0.3583(12) 0.127(6) Uani 0.643(7) 1 d D U P A 1
H64A H 0.091628 0.551253 0.353498 0.190 Uiso 0.643(7) 1 calc R U P A 1
H64B H 0.278041 0.563691 0.361742 0.190 Uiso 0.643(7) 1 calc R U P A 1
H64C H 0.175188 0.518124 0.414420 0.190 Uiso 0.643(7) 1 calc R U P A 1
O61B O 0.0856(12) 0.3848(7) 0.2092(7) 0.069(3) Uani 0.357(7) 1 d D U P A 2
C61B C 0.0598(19) 0.3164(11) 0.2376(11) 0.071(3) Uani 0.357(7) 1 d D U P A 2
H61C H 0.026332 0.343469 0.299479 0.085 Uiso 0.357(7) 1 calc R U P A 2
H61D H 0.158665 0.298760 0.242284 0.085 Uiso 0.357(7) 1 calc R U P A 2
C62B C -0.072(2) 0.2259(10) 0.1646(10) 0.058(3) Uani 0.357(7) 1 d D U P A 2
H62D H -0.034433 0.196849 0.104695 0.087 Uiso 0.357(7) 1 calc R U P A 2
H62E H -0.167024 0.244663 0.157671 0.087 Uiso 0.357(7) 1 calc R U P A 2
H62F H -0.095727 0.179560 0.185735 0.087 Uiso 0.357(7) 1 calc R U P A 2
C63B C 0.2075(19) 0.4681(11) 0.2671(9) 0.077(4) Uani 0.357(7) 1 d D U P A 2
H63C H 0.233980 0.505752 0.235852 0.092 Uiso 0.357(7) 1 calc R U P A 2
H63D H 0.302899 0.449773 0.277229 0.092 Uiso 0.357(7) 1 calc R U P A 2
C64B C 0.162(4) 0.5292(13) 0.3594(14) 0.067(5) Uani 0.357(7) 1 d D U P A 2
H64D H 0.067346 0.547100 0.349677 0.101 Uiso 0.357(7) 1 calc R U P A 2
H64E H 0.248907 0.587104 0.396944 0.101 Uiso 0.357(7) 1 calc R U P A 2
H64F H 0.140573 0.493112 0.391832 0.101 Uiso 0.357(7) 1 calc R U P A 2
F1B F 0.576(2) 0.8862(14) 0.4394(10) 0.127(5) Uani 0.238(6) 1 d D U P B 2
F2B F 0.7784(15) 0.8649(9) 0.5020(9) 0.078(4) Uani 0.238(6) 1 d D U P B 2
F3B F 0.535(3) 0.7955(15) 0.4963(17) 0.107(5) Uani 0.238(6) 1 d D U P B 2
F4B F 0.628(3) 0.9496(17) 0.5881(15) 0.092(6) Uani 0.238(6) 1 d D U P B 2
B1B B 0.633(2) 0.8753(14) 0.5064(13) 0.082(4) Uani 0.238(6) 1 d D U P B 2
F1 F 0.4404(4) 0.8563(3) 0.4633(2) 0.0759(13) Uani 0.762(6) 1 d D U P B 1
F2 F 0.6911(4) 0.8580(2) 0.4406(2) 0.0589(11) Uani 0.762(6) 1 d D U P B 1
F3 F 0.5573(6) 0.7754(3) 0.5068(3) 0.0482(9) Uani 0.762(6) 1 d D U P B 1
F4 F 0.6357(9) 0.9395(4) 0.5875(4) 0.0549(13) Uani 0.762(6) 1 d D U P B 1
B1 B 0.5838(7) 0.8585(5) 0.5002(4) 0.0419(10) Uani 0.762(6) 1 d D U P B 1

loop_
_atom_site_aniso_label
_atom_site_aniso_U_11
_atom_site_aniso_U_22
_atom_site_aniso_U_33
_atom_site_aniso_U_23
_atom_site_aniso_U_13
_atom_site_aniso_U_12
Ir1 0.01357(6) 0.01684(6) 0.01952(6) 0.00821(4) 0.00099(4) 0.00464(4)
O1 0.0471(15) 0.0248(12) 0.0377(13) 0.0059(11) 0.0001(11) -0.0024(11)
O2 0.0390(14) 0.0245(12) 0.0467(14) 0.0121(11) 0.0023(11) -0.0048(10)
O21 0.0504(15) 0.0203(12) 0.0426(14) 0.0125(10) -0.0080(12) 0.0024(10)
O22 0.0649(17) 0.0221(12) 0.0288(12) 0.0072(10) -0.0123(12) -0.0028(11)
N1 0.0187(11) 0.0180(11) 0.0188(11) 0.0080(9) -0.0001(9) 0.0050(9)
N21 0.0151(10) 0.0187(11) 0.0225(11) 0.0088(9) 0.0014(9) 0.0037(9)
N41 0.0179(11) 0.0226(12) 0.0225(11) 0.0127(10) 0.0018(9) 0.0048(9)
N51 0.0205(11) 0.0228(12) 0.0252(12) 0.0134(10) 0.0015(9) 0.0079(9)
C1 0.0157(12) 0.0224(14) 0.0200(12) 0.0119(11) -0.0006(10) 0.0043(10)
C2 0.0183(13) 0.0220(14) 0.0277(14) 0.0097(12) 0.0022(11) 0.0066(11)
C3 0.0223(14) 0.0318(16) 0.0277(15) 0.0139(13) 0.0059(12) 0.0124(12)
C4 0.0169(13) 0.0375(17) 0.0310(15) 0.0221(14) 0.0067(11) 0.0106(12)
C5 0.0173(13) 0.0259(15) 0.0293(14) 0.0168(12) 0.0003(11) 0.0039(11)
C6 0.0186(12) 0.0238(14) 0.0210(13) 0.0137(11) 0.0007(10) 0.0067(11)
C7 0.0179(12) 0.0222(14) 0.0230(13) 0.0135(11) 0.0005(10) 0.0054(10)
C8 0.0200(13) 0.0234(15) 0.0282(15) 0.0130(12) 0.0000(11) 0.0003(11)
C9 0.0301(15) 0.0205(14) 0.0245(14) 0.0093(12) -0.0013(12) 0.0032(12)
C10 0.0318(16) 0.0191(14) 0.0242(14) 0.0082(12) 0.0014(12) 0.0059(12)
C11 0.0279(15) 0.0205(14) 0.0202(13) 0.0092(11) 0.0047(11) 0.0100(11)
C12 0.0244(14) 0.0235(15) 0.0308(15) 0.0113(12) 0.0043(12) 0.0087(12)
C13 0.0291(16) 0.0317(17) 0.0343(17) 0.0147(14) 0.0084(13) 0.0144(13)
C14 0.0414(19) 0.0303(17) 0.0349(17) 0.0130(14) 0.0118(15) 0.0189(14)
C15 0.0435(19) 0.0209(15) 0.0326(17) 0.0071(13) 0.0056(14) 0.0116(13)
C16 0.0377(18) 0.0245(16) 0.0347(17) 0.0123(14) -0.0002(14) 0.0042(13)
C17 0.045(2) 0.0292(19) 0.058(2) 0.0169(18) -0.0041(19) -0.0061(16)
C18 0.042(2) 0.047(2) 0.092(3) 0.037(2) 0.013(2) 0.0057(18)
C21 0.0130(11) 0.0246(14) 0.0208(13) 0.0126(11) 0.0024(10) 0.0073(10)
C22 0.0171(12) 0.0258(14) 0.0266(14) 0.0158(12) 0.0025(11) 0.0051(11)
C23 0.0245(14) 0.0312(16) 0.0311(15) 0.0206(13) 0.0057(12) 0.0081(12)
C24 0.0257(15) 0.0401(18) 0.0253(15) 0.0192(14) 0.0002(12) 0.0093(13)
C25 0.0246(14) 0.0270(15) 0.0211(13) 0.0097(12) -0.0014(11) 0.0070(12)
C26 0.0195(13) 0.0232(14) 0.0239(13) 0.0108(12) 0.0041(11) 0.0073(11)
C27 0.0182(12) 0.0200(13) 0.0206(13) 0.0072(11) 0.0039(10) 0.0060(10)
C28 0.0228(14) 0.0248(15) 0.0219(13) 0.0079(12) 0.0014(11) 0.0039(11)
C29 0.0254(14) 0.0212(14) 0.0233(14) 0.0066(12) 0.0053(11) 0.0054(11)
C30 0.0225(14) 0.0228(14) 0.0278(14) 0.0120(12) 0.0058(12) 0.0063(11)
C31 0.0216(13) 0.0205(14) 0.0245(14) 0.0099(11) 0.0056(11) 0.0083(11)
C32 0.0275(15) 0.0221(15) 0.0314(15) 0.0112(12) 0.0031(12) 0.0087(12)
C33 0.0359(17) 0.0305(17) 0.0365(17) 0.0164(14) -0.0023(14) 0.0127(14)
C34 0.046(2) 0.0255(16) 0.0427(19) 0.0182(15) 0.0060(16) 0.0158(14)
C35 0.0347(17) 0.0211(15) 0.0336(16) 0.0115(13) 0.0056(13) 0.0082(12)
C36 0.0293(15) 0.0233(15) 0.0260(15) 0.0081(12) 0.0047(12) 0.0045(12)
C37 0.051(2) 0.0269(17) 0.0335(17) 0.0085(14) -0.0041(16) 0.0029(15)
C38 0.064(3) 0.042(2) 0.0323(18) 0.0136(16) -0.0037(17) 0.0132(19)
C41 0.0254(15) 0.0215(14) 0.0241(14) 0.0125(12) 0.0010(11) 0.0088(11)
C42 0.0238(15) 0.0408(19) 0.0359(17) 0.0239(15) 0.0097(13) 0.0125(13)
C51 0.0284(15) 0.0318(17) 0.0293(16) 0.0153(13) 0.0042(13) 0.0130(13)
C52 0.065(3) 0.060(3) 0.0276(18) 0.0233(18) 0.0003(17) 0.025(2)
O61 0.097(4) 0.123(4) 0.066(3) 0.056(3) 0.025(3) 0.058(3)
C61 0.122(6) 0.130(5) 0.061(4) 0.053(4) 0.015(5) 0.076(4)
C62 0.132(6) 0.099(5) 0.055(5) 0.033(4) 0.010(5) 0.070(4)
C63 0.100(5) 0.145(5) 0.066(4) 0.073(4) 0.015(4) 0.049(4)
C64 0.115(11) 0.157(7) 0.094(7) 0.048(5) -0.003(7) 0.047(6)
O61B 0.082(6) 0.089(5) 0.062(4) 0.051(4) 0.024(4) 0.040(4)
C61B 0.079(7) 0.095(6) 0.069(6) 0.056(5) 0.022(5) 0.044(5)
C62B 0.081(8) 0.082(6) 0.055(6) 0.056(5) 0.026(5) 0.048(5)
C63B 0.090(7) 0.092(6) 0.068(5) 0.049(5) 0.018(5) 0.038(4)
C64B 0.065(10) 0.080(7) 0.071(6) 0.052(5) 0.024(7) 0.012(7)
F1B 0.134(11) 0.157(11) 0.071(6) 0.031(7) 0.003(7) 0.072(9)
F2B 0.073(6) 0.081(8) 0.075(8) 0.033(6) 0.022(5) 0.027(5)
F3B 0.076(8) 0.081(7) 0.098(11) -0.002(6) 0.026(8) 0.015(6)
F4B 0.057(9) 0.089(8) 0.062(6) -0.008(6) -0.003(6) 0.011(7)
B1B 0.063(6) 0.083(7) 0.052(6) 0.002(5) -0.002(5) 0.016(5)
F1 0.060(2) 0.138(4) 0.060(2) 0.065(2) 0.0106(15) 0.043(2)
F2 0.054(2) 0.0510(18) 0.0457(17) 0.0079(14) 0.0181(15) 0.0059(15)
F3 0.053(2) 0.0426(18) 0.0386(17) 0.0136(14) -0.0011(15) 0.0116(14)
F4 0.095(4) 0.0426(18) 0.0306(15) 0.0174(14) 0.0065(17) 0.029(2)
B1 0.049(2) 0.049(2) 0.0297(19) 0.0168(16) 0.0080(16) 0.024(2)

_geom_special_details            
;
 All esds (except the esd in the dihedral angle between two l.s. planes)
 are estimated using the full covariance matrix.  The cell esds are taken
 into account individually in the estimation of esds in distances, angles
 and torsion angles; correlations between esds in cell parameters are only
 used when they are defined by crystal symmetry.  An approximate (isotropic)
 treatment of cell esds is used for estimating esds involving l.s. planes.
;
loop_
_geom_bond_atom_site_label_1
_geom_bond_atom_site_label_2
_geom_bond_distance
_geom_bond_site_symmetry_2
_geom_bond_publ_flag
Ir1 N1 2.092(2) . ?
Ir1 N21 2.089(2) . ?
Ir1 N41 2.140(2) . ?
Ir1 N51 2.150(2) . ?
Ir1 C1 1.991(3) . ?
Ir1 C21 1.997(3) . ?
O1 C16 1.209(4) . ?
O2 C16 1.326(4) . ?
O2 C17 1.461(4) . ?
O21 C36 1.195(4) . ?
O22 C36 1.330(4) . ?
O22 C37 1.464(4) . ?
N1 C7 1.342(3) . ?
N1 C11 1.391(4) . ?
N21 C27 1.335(4) . ?
N21 C31 1.395(4) . ?
N41 C41 1.127(4) . ?
N51 C51 1.134(4) . ?
C1 C2 1.405(4) . ?
C1 C6 1.399(4) . ?
C2 H2 0.9500 . ?
C2 C3 1.389(4) . ?
C3 H3 0.9500 . ?
C3 C4 1.382(4) . ?
C4 H4 0.9500 . ?
C4 C5 1.379(4) . ?
C5 H5 0.9500 . ?
C5 C6 1.398(4) . ?
C6 C7 1.453(4) . ?
C7 C8 1.408(4) . ?
C8 H8 0.9500 . ?
C8 C9 1.358(4) . ?
C9 C10 1.430(4) . ?
C9 C16 1.499(4) . ?
C10 C11 1.421(4) . ?
C10 C15 1.415(4) . ?
C11 C12 1.404(4) . ?
C12 H12 0.9500 . ?
C12 C13 1.372(4) . ?
C13 H13 0.9500 . ?
C13 C14 1.396(5) . ?
C14 H14 0.9500 . ?
C14 C15 1.364(5) . ?
C15 H15 0.9500 . ?
C17 H17A 0.9900 . ?
C17 H17B 0.9900 . ?
C17 C18 1.462(6) . ?
C18 H18A 0.9800 . ?
C18 H18B 0.9800 . ?
C18 H18C 0.9800 . ?
C21 C22 1.393(4) . ?
C21 C26 1.410(4) . ?
C22 H22 0.9500 . ?
C22 C23 1.389(4) . ?
C23 H23 0.9500 . ?
C23 C24 1.388(4) . ?
C24 H24 0.9500 . ?
C24 C25 1.375(5) . ?
C25 H25 0.9500 . ?
C25 C26 1.396(4) . ?
C26 C27 1.451(4) . ?
C27 C28 1.414(4) . ?
C28 H28 0.9500 . ?
C28 C29 1.358(4) . ?
C29 C30 1.432(4) . ?
C29 C36 1.508(4) . ?
C30 C31 1.431(4) . ?
C30 C35 1.419(5) . ?
C31 C32 1.409(4) . ?
C32 H32 0.9500 . ?
C32 C33 1.369(5) . ?
C33 H33 0.9500 . ?
C33 C34 1.407(5) . ?
C34 H34 0.9500 . ?
C34 C35 1.359(5) . ?
C35 H35 0.9500 . ?
C37 H37A 0.9900 . ?
C37 H37B 0.9900 . ?
C37 C38 1.497(6) . ?
C38 H38A 0.9800 . ?
C38 H38B 0.9800 . ?
C38 H38C 0.9800 . ?
C41 C42 1.459(4) . ?
C42 H42A 0.9800 . ?
C42 H42B 0.9800 . ?
C42 H42C 0.9800 . ?
C51 C52 1.456(5) . ?
C52 H52A 0.9800 . ?
C52 H52B 0.9800 . ?
C52 H52C 0.9800 . ?
O61 C61 1.425(11) . ?
O61 C63 1.394(11) . ?
C61 H61A 0.9900 . ?
C61 H61B 0.9900 . ?
C61 C62 1.564(14) . ?
C62 H62A 0.9800 . ?
C62 H62B 0.9800 . ?
C62 H62C 0.9800 . ?
C63 H63A 0.9900 . ?
C63 H63B 0.9900 . ?
C63 C64 1.503(12) . ?
C64 H64A 0.9800 . ?
C64 H64B 0.9800 . ?
C64 H64C 0.9800 . ?
O61B C61B 1.409(12) . ?
O61B C63B 1.407(13) . ?
C61B H61C 0.9900 . ?
C61B H61D 0.9900 . ?
C61B C62B 1.563(15) . ?
C62B H62D 0.9800 . ?
C62B H62E 0.9800 . ?
C62B H62F 0.9800 . ?
C63B H63C 0.9900 . ?
C63B H63D 0.9900 . ?
C63B C64B 1.502(13) . ?
C64B H64D 0.9800 . ?
C64B H64E 0.9800 . ?
C64B H64F 0.9800 . ?
F1B B1B 1.320(16) . ?
F2B B1B 1.329(16) . ?
F3B B1B 1.341(16) . ?
F4B B1B 1.330(16) . ?
F1 B1 1.373(6) . ?
F2 B1 1.391(6) . ?
F3 B1 1.407(7) . ?
F4 B1 1.386(7) . ?

loop_
_geom_angle_atom_site_label_1
_geom_angle_atom_site_label_2
_geom_angle_atom_site_label_3
_geom_angle
_geom_angle_site_symmetry_1
_geom_angle_site_symmetry_3
_geom_angle_publ_flag
N1 Ir1 N41 103.29(9) . . ?
N1 Ir1 N51 83.60(9) . . ?
N21 Ir1 N1 170.43(9) . . ?
N21 Ir1 N41 83.31(9) . . ?
N21 Ir1 N51 104.13(9) . . ?
N41 Ir1 N51 84.53(9) . . ?
C1 Ir1 N1 80.12(10) . . ?
C1 Ir1 N21 93.57(10) . . ?
C1 Ir1 N41 175.99(10) . . ?
C1 Ir1 N51 93.83(10) . . ?
C1 Ir1 C21 89.24(11) . . ?
C21 Ir1 N1 92.38(10) . . ?
C21 Ir1 N21 80.28(10) . . ?
C21 Ir1 N41 92.70(10) . . ?
C21 Ir1 N51 174.44(9) . . ?
C16 O2 C17 115.2(3) . . ?
C36 O22 C37 116.9(3) . . ?
C7 N1 Ir1 113.15(19) . . ?
C7 N1 C11 117.8(2) . . ?
C11 N1 Ir1 129.01(19) . . ?
C27 N21 Ir1 112.82(19) . . ?
C27 N21 C31 118.5(2) . . ?
C31 N21 Ir1 128.66(19) . . ?
C41 N41 Ir1 177.7(2) . . ?
C51 N51 Ir1 171.4(3) . . ?
C2 C1 Ir1 126.9(2) . . ?
C6 C1 Ir1 115.2(2) . . ?
C6 C1 C2 117.9(2) . . ?
C1 C2 H2 119.8 . . ?
C3 C2 C1 120.4(3) . . ?
C3 C2 H2 119.8 . . ?
C2 C3 H3 119.7 . . ?
C4 C3 C2 120.7(3) . . ?
C4 C3 H3 119.7 . . ?
C3 C4 H4 119.9 . . ?
C5 C4 C3 120.2(3) . . ?
C5 C4 H4 119.9 . . ?
C4 C5 H5 120.2 . . ?
C4 C5 C6 119.6(3) . . ?
C6 C5 H5 120.2 . . ?
C1 C6 C7 114.6(2) . . ?
C5 C6 C1 121.3(3) . . ?
C5 C6 C7 124.0(3) . . ?
N1 C7 C6 116.2(2) . . ?
N1 C7 C8 121.7(3) . . ?
C8 C7 C6 122.0(3) . . ?
C7 C8 H8 119.1 . . ?
C9 C8 C7 121.8(3) . . ?
C9 C8 H8 119.1 . . ?
C8 C9 C10 118.7(3) . . ?
C8 C9 C16 118.7(3) . . ?
C10 C9 C16 122.6(3) . . ?
C11 C10 C9 117.2(3) . . ?
C15 C10 C9 123.8(3) . . ?
C15 C10 C11 118.9(3) . . ?
N1 C11 C10 122.6(3) . . ?
N1 C11 C12 119.2(3) . . ?
C12 C11 C10 118.1(3) . . ?
C11 C12 H12 119.3 . . ?
C13 C12 C11 121.5(3) . . ?
C13 C12 H12 119.3 . . ?
C12 C13 H13 120.0 . . ?
C12 C13 C14 120.0(3) . . ?
C14 C13 H13 120.0 . . ?
C13 C14 H14 119.9 . . ?
C15 C14 C13 120.3(3) . . ?
C15 C14 H14 119.9 . . ?
C10 C15 H15 119.6 . . ?
C14 C15 C10 120.8(3) . . ?
C14 C15 H15 119.6 . . ?
O1 C16 O2 123.4(3) . . ?
O1 C16 C9 126.0(3) . . ?
O2 C16 C9 110.6(3) . . ?
O2 C17 H17A 110.0 . . ?
O2 C17 H17B 110.0 . . ?
O2 C17 C18 108.4(3) . . ?
H17A C17 H17B 108.4 . . ?
C18 C17 H17A 110.0 . . ?
C18 C17 H17B 110.0 . . ?
C17 C18 H18A 109.5 . . ?
C17 C18 H18B 109.5 . . ?
C17 C18 H18C 109.5 . . ?
H18A C18 H18B 109.5 . . ?
H18A C18 H18C 109.5 . . ?
H18B C18 H18C 109.5 . . ?
C22 C21 Ir1 128.2(2) . . ?
C22 C21 C26 117.6(3) . . ?
C26 C21 Ir1 114.2(2) . . ?
C21 C22 H22 119.4 . . ?
C23 C22 C21 121.2(3) . . ?
C23 C22 H22 119.4 . . ?
C22 C23 H23 119.9 . . ?
C24 C23 C22 120.1(3) . . ?
C24 C23 H23 119.9 . . ?
C23 C24 H24 120.0 . . ?
C25 C24 C23 120.0(3) . . ?
C25 C24 H24 120.0 . . ?
C24 C25 H25 120.0 . . ?
C24 C25 C26 119.9(3) . . ?
C26 C25 H25 120.0 . . ?
C21 C26 C27 114.5(3) . . ?
C25 C26 C21 121.0(3) . . ?
C25 C26 C27 124.3(3) . . ?
N21 C27 C26 116.6(2) . . ?
N21 C27 C28 121.5(3) . . ?
C28 C27 C26 121.8(3) . . ?
C27 C28 H28 119.2 . . ?
C29 C28 C27 121.7(3) . . ?
C29 C28 H28 119.2 . . ?
C28 C29 C30 118.7(3) . . ?
C28 C29 C36 118.2(3) . . ?
C30 C29 C36 123.0(3) . . ?
C31 C30 C29 117.4(3) . . ?
C35 C30 C29 124.5(3) . . ?
C35 C30 C31 118.1(3) . . ?
N21 C31 C30 121.8(3) . . ?
N21 C31 C32 119.0(2) . . ?
C32 C31 C30 119.2(3) . . ?
C31 C32 H32 119.6 . . ?
C33 C32 C31 120.8(3) . . ?
C33 C32 H32 119.6 . . ?
C32 C33 H33 120.0 . . ?
C32 C33 C34 120.1(3) . . ?
C34 C33 H33 120.0 . . ?
C33 C34 H34 119.7 . . ?
C35 C34 C33 120.6(3) . . ?
C35 C34 H34 119.7 . . ?
C30 C35 H35 119.5 . . ?
C34 C35 C30 121.1(3) . . ?
C34 C35 H35 119.5 . . ?
O21 C36 O22 124.3(3) . . ?
O21 C36 C29 125.4(3) . . ?
O22 C36 C29 110.3(3) . . ?
O22 C37 H37A 110.3 . . ?
O22 C37 H37B 110.3 . . ?
O22 C37 C38 106.9(3) . . ?
H37A C37 H37B 108.6 . . ?
C38 C37 H37A 110.3 . . ?
C38 C37 H37B 110.3 . . ?
C37 C38 H38A 109.5 . . ?
C37 C38 H38B 109.5 . . ?
C37 C38 H38C 109.5 . . ?
H38A C38 H38B 109.5 . . ?
H38A C38 H38C 109.5 . . ?
H38B C38 H38C 109.5 . . ?
N41 C41 C42 176.0(3) . . ?
C41 C42 H42A 109.5 . . ?
C41 C42 H42B 109.5 . . ?
C41 C42 H42C 109.5 . . ?
H42A C42 H42B 109.5 . . ?
H42A C42 H42C 109.5 . . ?
H42B C42 H42C 109.5 . . ?
N51 C51 C52 179.1(4) . . ?
C51 C52 H52A 109.5 . . ?
C51 C52 H52B 109.5 . . ?
C51 C52 H52C 109.5 . . ?
H52A C52 H52B 109.5 . . ?
H52A C52 H52C 109.5 . . ?
H52B C52 H52C 109.5 . . ?
C63 O61 C61 115.4(8) . . ?
O61 C61 H61A 110.0 . . ?
O61 C61 H61B 110.0 . . ?
O61 C61 C62 108.6(9) . . ?
H61A C61 H61B 108.3 . . ?
C62 C61 H61A 110.0 . . ?
C62 C61 H61B 110.0 . . ?
C61 C62 H62A 109.5 . . ?
C61 C62 H62B 109.5 . . ?
C61 C62 H62C 109.5 . . ?
H62A C62 H62B 109.5 . . ?
H62A C62 H62C 109.5 . . ?
H62B C62 H62C 109.5 . . ?
O61 C63 H63A 108.2 . . ?
O61 C63 H63B 108.2 . . ?
O61 C63 C64 116.2(11) . . ?
H63A C63 H63B 107.4 . . ?
C64 C63 H63A 108.2 . . ?
C64 C63 H63B 108.2 . . ?
C63 C64 H64A 109.5 . . ?
C63 C64 H64B 109.5 . . ?
C63 C64 H64C 109.5 . . ?
H64A C64 H64B 109.5 . . ?
H64A C64 H64C 109.5 . . ?
H64B C64 H64C 109.5 . . ?
C63B O61B C61B 114.1(11) . . ?
O61B C61B H61C 110.0 . . ?
O61B C61B H61D 110.0 . . ?
O61B C61B C62B 108.7(11) . . ?
H61C C61B H61D 108.3 . . ?
C62B C61B H61C 110.0 . . ?
C62B C61B H61D 110.0 . . ?
C61B C62B H62D 109.5 . . ?
C61B C62B H62E 109.5 . . ?
C61B C62B H62F 109.5 . . ?
H62D C62B H62E 109.5 . . ?
H62D C62B H62F 109.5 . . ?
H62E C62B H62F 109.5 . . ?
O61B C63B H63C 109.2 . . ?
O61B C63B H63D 109.2 . . ?
O61B C63B C64B 112.0(14) . . ?
H63C C63B H63D 107.9 . . ?
C64B C63B H63C 109.2 . . ?
C64B C63B H63D 109.2 . . ?
C63B C64B H64D 109.5 . . ?
C63B C64B H64E 109.5 . . ?
C63B C64B H64F 109.5 . . ?
H64D C64B H64E 109.5 . . ?
H64D C64B H64F 109.5 . . ?
H64E C64B H64F 109.5 . . ?
F1B B1B F2B 113.6(16) . . ?
F1B B1B F3B 105.5(16) . . ?
F1B B1B F4B 109.0(16) . . ?
F2B B1B F3B 109.0(15) . . ?
F2B B1B F4B 110.2(16) . . ?
F4B B1B F3B 109.3(17) . . ?
F1 B1 F2 108.7(5) . . ?
F1 B1 F3 105.8(5) . . ?
F1 B1 F4 110.0(5) . . ?
F2 B1 F3 111.3(5) . . ?
F4 B1 F2 110.6(6) . . ?
F4 B1 F3 110.3(5) . . ?

loop_
_geom_torsion_atom_site_label_1
_geom_torsion_atom_site_label_2
_geom_torsion_atom_site_label_3
_geom_torsion_atom_site_label_4
_geom_torsion
_geom_torsion_site_symmetry_1
_geom_torsion_site_symmetry_2
_geom_torsion_site_symmetry_3
_geom_torsion_site_symmetry_4
_geom_torsion_publ_flag
Ir1 N1 C7 C6 6.6(3) . . . . ?
Ir1 N1 C7 C8 -176.9(2) . . . . ?
Ir1 N1 C11 C10 174.5(2) . . . . ?
Ir1 N1 C11 C12 -8.9(4) . . . . ?
Ir1 N21 C27 C26 9.7(3) . . . . ?
Ir1 N21 C27 C28 -173.8(2) . . . . ?
Ir1 N21 C31 C30 174.58(19) . . . . ?
Ir1 N21 C31 C32 -8.9(4) . . . . ?
Ir1 C1 C2 C3 -177.9(2) . . . . ?
Ir1 C1 C6 C5 177.2(2) . . . . ?
Ir1 C1 C6 C7 -6.1(3) . . . . ?
Ir1 C21 C22 C23 -175.4(2) . . . . ?
Ir1 C21 C26 C25 175.8(2) . . . . ?
Ir1 C21 C26 C27 -9.1(3) . . . . ?
N1 C7 C8 C9 0.4(5) . . . . ?
N1 C11 C12 C13 176.9(3) . . . . ?
N21 C27 C28 C29 -3.5(4) . . . . ?
N21 C31 C32 C33 -179.3(3) . . . . ?
C1 C2 C3 C4 0.4(5) . . . . ?
C1 C6 C7 N1 -0.6(4) . . . . ?
C1 C6 C7 C8 -177.1(3) . . . . ?
C2 C1 C6 C5 -1.0(4) . . . . ?
C2 C1 C6 C7 175.7(3) . . . . ?
C2 C3 C4 C5 0.2(5) . . . . ?
C3 C4 C5 C6 -1.1(5) . . . . ?
C4 C5 C6 C1 1.5(4) . . . . ?
C4 C5 C6 C7 -174.8(3) . . . . ?
C5 C6 C7 N1 175.9(3) . . . . ?
C5 C6 C7 C8 -0.5(4) . . . . ?
C6 C1 C2 C3 0.1(4) . . . . ?
C6 C7 C8 C9 176.7(3) . . . . ?
C7 N1 C11 C10 -4.9(4) . . . . ?
C7 N1 C11 C12 171.7(3) . . . . ?
C7 C8 C9 C10 -1.2(5) . . . . ?
C7 C8 C9 C16 -179.8(3) . . . . ?
C8 C9 C10 C11 -1.0(4) . . . . ?
C8 C9 C10 C15 180.0(3) . . . . ?
C8 C9 C16 O1 -161.4(4) . . . . ?
C8 C9 C16 O2 19.7(4) . . . . ?
C9 C10 C11 N1 4.1(4) . . . . ?
C9 C10 C11 C12 -172.6(3) . . . . ?
C9 C10 C15 C14 176.7(3) . . . . ?
C10 C9 C16 O1 20.1(6) . . . . ?
C10 C9 C16 O2 -158.8(3) . . . . ?
C10 C11 C12 C13 -6.3(5) . . . . ?
C11 N1 C7 C6 -173.9(2) . . . . ?
C11 N1 C7 C8 2.6(4) . . . . ?
C11 C10 C15 C14 -2.3(5) . . . . ?
C11 C12 C13 C14 1.7(5) . . . . ?
C12 C13 C14 C15 2.7(5) . . . . ?
C13 C14 C15 C10 -2.4(5) . . . . ?
C15 C10 C11 N1 -176.8(3) . . . . ?
C15 C10 C11 C12 6.5(5) . . . . ?
C16 O2 C17 C18 180.0(4) . . . . ?
C16 C9 C10 C11 177.6(3) . . . . ?
C16 C9 C10 C15 -1.5(5) . . . . ?
C17 O2 C16 O1 3.4(5) . . . . ?
C17 O2 C16 C9 -177.6(3) . . . . ?
C21 C22 C23 C24 -0.1(4) . . . . ?
C21 C26 C27 N21 -0.7(4) . . . . ?
C21 C26 C27 C28 -177.2(2) . . . . ?
C22 C21 C26 C25 -1.9(4) . . . . ?
C22 C21 C26 C27 173.1(2) . . . . ?
C22 C23 C24 C25 -2.0(5) . . . . ?
C23 C24 C25 C26 2.1(5) . . . . ?
C24 C25 C26 C21 -0.1(4) . . . . ?
C24 C25 C26 C27 -174.6(3) . . . . ?
C25 C26 C27 N21 174.1(3) . . . . ?
C25 C26 C27 C28 -2.4(4) . . . . ?
C26 C21 C22 C23 2.0(4) . . . . ?
C26 C27 C28 C29 172.8(3) . . . . ?
C27 N21 C31 C30 -6.8(4) . . . . ?
C27 N21 C31 C32 169.8(3) . . . . ?
C27 C28 C29 C30 -1.2(4) . . . . ?
C27 C28 C29 C36 -179.0(3) . . . . ?
C28 C29 C30 C31 1.7(4) . . . . ?
C28 C29 C30 C35 -176.3(3) . . . . ?
C28 C29 C36 O21 -173.8(3) . . . . ?
C28 C29 C36 O22 4.5(4) . . . . ?
C29 C30 C31 N21 2.3(4) . . . . ?
C29 C30 C31 C32 -174.3(3) . . . . ?
C29 C30 C35 C34 176.0(3) . . . . ?
C30 C29 C36 O21 8.6(5) . . . . ?
C30 C29 C36 O22 -173.1(3) . . . . ?
C30 C31 C32 C33 -2.7(4) . . . . ?
C31 N21 C27 C26 -169.2(2) . . . . ?
C31 N21 C27 C28 7.3(4) . . . . ?
C31 C30 C35 C34 -2.0(5) . . . . ?
C31 C32 C33 C34 -0.4(5) . . . . ?
C32 C33 C34 C35 2.4(5) . . . . ?
C33 C34 C35 C30 -1.1(5) . . . . ?
C35 C30 C31 N21 -179.6(3) . . . . ?
C35 C30 C31 C32 3.9(4) . . . . ?
C36 O22 C37 C38 173.1(3) . . . . ?
C36 C29 C30 C31 179.3(3) . . . . ?
C36 C29 C30 C35 1.3(5) . . . . ?
C37 O22 C36 O21 -2.2(5) . . . . ?
C37 O22 C36 C29 179.5(3) . . . . ?
C61 O61 C63 C64 -178.9(15) . . . . ?
C63 O61 C61 C62 175.4(8) . . . . ?
C61B O61B C63B C64B -71(2) . . . . ?
C63B O61B C61B C62B -177.0(12) . . . . ?

_shelx_res_file                  
;
TITL 2015ncs0612new2b4_a.res in P-1
    2015ncs0612new2b4.res
    created by SHELXL-2018/3 at 22:50:18 on 18-Aug-2021
REM Old TITL 2015ncs0612new2b4 in P-1
REM SHELXT solution in P-1: R1 0.063, Rweak 0.009, Alpha 0.042
REM <I/s> 0.000 for 0 systematic absences, Orientation as input
REM Formula found by SHELXT: C42 B N6 O7 F2 Ir
CELL 0.71075 8.7992 16.6146 16.7086 119.195 91.698 102.782
ZERR 2 0.0002 0.0004 0.0004 0.002 0.002 0.002
LATT 1
SFAC C H B F Ir N O
UNIT 88 88 2 8 2 8 10
SADI 0.04 F1B F2B F1B F3B F1B F4B F2B F3B F2B F4B F3B F4B
SADI 0.04 F1 F2 F1 F3 F1 F4 F2 F3 F2 F4 F3 F4
SADI B1B F1B B1B F2B B1B F3B B1B F4B
SADI B1 F1 B1 F2 B1 F3 B1 F4
SIMU 0.02 0.04 2 B1 F1 F2 F3 F4 B1B F1B F2B F3B F4B C64 O61 C61 C63 C62 =
 O61B C61B C63B C62B C64B
RIGU 0.001 0.001 B1B F1B F2B F3B F4B F1 B1 F2 F3 F4 C64B O61B C61B C63B =
 C62B C63 O61 C61 C62 C64

L.S. 19
PLAN  1
SIZE 0.01 0.01 0.16
TEMP -173(2)
CONF
BOND $H
MORE -1
fmap 2 53
acta
OMIT 1 -1 4
REM <olex2.extras>
REM <HklSrc "%.\\2015ncs0612new2b4.hkl">
REM </olex2.extras>

WGHT    0.047000
FVAR       0.25073   0.76169   0.64323
IR1   5    0.918647    0.867536    0.177417    11.00000    0.01357    0.01684 =
         0.01952    0.00821    0.00099    0.00464
O1    7    1.294939    1.375660    0.465810    11.00000    0.04707    0.02477 =
         0.03770    0.00592    0.00012   -0.00243
O2    7    1.441068    1.312463    0.355845    11.00000    0.03898    0.02449 =
         0.04673    0.01209    0.00235   -0.00478
O21   7    0.556481    0.360373   -0.126284    11.00000    0.05039    0.02032 =
         0.04258    0.01250   -0.00800    0.00243
O22   7    0.490127    0.438631   -0.192970    11.00000    0.06490    0.02213 =
         0.02884    0.00725   -0.01227   -0.00284
N1    6    1.023802    1.015270    0.251352    11.00000    0.01869    0.01796 =
         0.01880    0.00798   -0.00008    0.00503
N21   6    0.825595    0.721030    0.084327    11.00000    0.01510    0.01870 =
         0.02254    0.00879    0.00144    0.00367
N41   6    0.694741    0.854524    0.223331    11.00000    0.01786    0.02258 =
         0.02250    0.01265    0.00179    0.00479
N51   6    1.006162    0.875312    0.303185    11.00000    0.02048    0.02284 =
         0.02523    0.01338    0.00146    0.00792
C1    1    1.126808    0.870800    0.133708    11.00000    0.01573    0.02239 =
         0.02004    0.01190   -0.00059    0.00430
C2    1    1.173661    0.792878    0.065216    11.00000    0.01828    0.02201 =
         0.02768    0.00970    0.00224    0.00662
AFIX  43
H2    2    1.101110    0.731047    0.033196    11.00000   -1.20000
AFIX   0
C3    1    1.325475    0.805722    0.044044    11.00000    0.02228    0.03177 =
         0.02767    0.01387    0.00585    0.01240
AFIX  43
H3    2    1.355683    0.752598   -0.002634    11.00000   -1.20000
AFIX   0
C4    1    1.432957    0.895008    0.090214    11.00000    0.01685    0.03755 =
         0.03101    0.02206    0.00673    0.01058
AFIX  43
H4    2    1.536338    0.902974    0.075034    11.00000   -1.20000
AFIX   0
C5    1    1.390518    0.972573    0.158269    11.00000    0.01733    0.02592 =
         0.02929    0.01681    0.00032    0.00390
AFIX  43
H5    2    1.464896    1.033750    0.190795    11.00000   -1.20000
AFIX   0
C6    1    1.237363    0.960580    0.179068    11.00000    0.01864    0.02384 =
         0.02098    0.01367    0.00069    0.00671
C7    1    1.176659    1.038666    0.243908    11.00000    0.01791    0.02215 =
         0.02300    0.01350    0.00054    0.00543
C8    1    1.270057    1.134263    0.292254    11.00000    0.02000    0.02343 =
         0.02816    0.01301    0.00001    0.00029
AFIX  43
H8    2    1.377638    1.147894    0.284805    11.00000   -1.20000
AFIX   0
C9    1    1.210477    1.207506    0.349248    11.00000    0.03013    0.02049 =
         0.02453    0.00928   -0.00135    0.00322
C10   1    1.047668    1.186458    0.358625    11.00000    0.03185    0.01914 =
         0.02415    0.00818    0.00137    0.00591
C11   1    0.957518    1.089232    0.305809    11.00000    0.02793    0.02054 =
         0.02019    0.00922    0.00469    0.01002
C12   1    0.793851    1.068465    0.305381    11.00000    0.02442    0.02349 =
         0.03083    0.01130    0.00434    0.00874
AFIX  43
H12   2    0.730265    1.004866    0.265614    11.00000   -1.20000
AFIX   0
C13   1    0.723652    1.137934    0.361092    11.00000    0.02914    0.03170 =
         0.03431    0.01471    0.00837    0.01437
AFIX  43
H13   2    0.613042    1.121849    0.360883    11.00000   -1.20000
AFIX   0
C14   1    0.814732    1.232247    0.418080    11.00000    0.04137    0.03030 =
         0.03493    0.01301    0.01182    0.01889
AFIX  43
H14   2    0.766673    1.279693    0.458606    11.00000   -1.20000
AFIX   0
C15   1    0.972427    1.256585    0.415840    11.00000    0.04352    0.02089 =
         0.03256    0.00712    0.00556    0.01157
AFIX  43
H15   2    1.032518    1.321446    0.453168    11.00000   -1.20000
AFIX   0
C16   1    1.317085    1.307476    0.398132    11.00000    0.03768    0.02450 =
         0.03469    0.01226   -0.00017    0.00422
C17   1    1.556458    1.406137    0.399979    11.00000    0.04535    0.02921 =
         0.05783    0.01688   -0.00405   -0.00605
AFIX  23
H17A  2    1.598475    1.425379    0.464209    11.00000   -1.20000
H17B  2    1.505848    1.454841    0.402688    11.00000   -1.20000
AFIX   0
C18   1    1.684639    1.399534    0.345283    11.00000    0.04202    0.04694 =
         0.09152    0.03685    0.01309    0.00572
AFIX 137
H18A  2    1.644129    1.387265    0.283977    11.00000   -1.50000
H18B  2    1.727361    1.347040    0.337934    11.00000   -1.50000
H18C  2    1.768348    1.459871    0.377275    11.00000   -1.50000
AFIX   0
C21   1    0.830668    0.871694    0.068367    11.00000    0.01305    0.02458 =
         0.02083    0.01260    0.00241    0.00731
C22   1    0.849779    0.950398    0.056349    11.00000    0.01709    0.02584 =
         0.02662    0.01583    0.00245    0.00509
AFIX  43
H22   2    0.917774    1.010403    0.102191    11.00000   -1.20000
AFIX   0
C23   1    0.771282    0.942807   -0.021412    11.00000    0.02450    0.03117 =
         0.03109    0.02058    0.00574    0.00811
AFIX  43
H23   2    0.785840    0.997378   -0.028272    11.00000   -1.20000
AFIX   0
C24   1    0.671626    0.855666   -0.089107    11.00000    0.02568    0.04013 =
         0.02525    0.01915    0.00023    0.00926
AFIX  43
H24   2    0.615449    0.851135   -0.141228    11.00000   -1.20000
AFIX   0
C25   1    0.654151    0.775907   -0.080791    11.00000    0.02464    0.02703 =
         0.02110    0.00970   -0.00140    0.00704
AFIX  43
H25   2    0.588684    0.715818   -0.128147    11.00000   -1.20000
AFIX   0
C26   1    0.732696    0.783307   -0.002698    11.00000    0.01945    0.02318 =
         0.02389    0.01077    0.00411    0.00729
C27   1    0.732931    0.702513    0.009326    11.00000    0.01817    0.01997 =
         0.02058    0.00717    0.00394    0.00597
C28   1    0.646591    0.608069   -0.057588    11.00000    0.02277    0.02485 =
         0.02187    0.00786    0.00139    0.00393
AFIX  43
H28   2    0.577329    0.597966   -0.108282    11.00000   -1.20000
AFIX   0
C29   1    0.660152    0.531444   -0.051235    11.00000    0.02542    0.02121 =
         0.02330    0.00655    0.00527    0.00544
C30   1    0.767172    0.547228    0.024439    11.00000    0.02245    0.02285 =
         0.02779    0.01202    0.00583    0.00631
C31   1    0.850682    0.644132    0.090646    11.00000    0.02157    0.02049 =
         0.02446    0.00989    0.00557    0.00829
C32   1    0.967488    0.662252    0.161264    11.00000    0.02752    0.02206 =
         0.03143    0.01115    0.00315    0.00870
AFIX  43
H32   2    1.026533    0.726259    0.203841    11.00000   -1.20000
AFIX   0
C33   1    0.996992    0.588751    0.169309    11.00000    0.03591    0.03047 =
         0.03654    0.01642   -0.00229    0.01267
AFIX  43
H33   2    1.076614    0.601932    0.216997    11.00000   -1.20000
AFIX   0
C34   1    0.909514    0.493714    0.107022    11.00000    0.04647    0.02553 =
         0.04268    0.01820    0.00604    0.01581
AFIX  43
H34   2    0.927786    0.443278    0.114402    11.00000   -1.20000
AFIX   0
C35   1    0.799150    0.473377    0.036415    11.00000    0.03472    0.02113 =
         0.03362    0.01149    0.00561    0.00818
AFIX  43
H35   2    0.742509    0.408688   -0.005594    11.00000   -1.20000
AFIX   0
C36   1    0.565835    0.433080   -0.126531    11.00000    0.02934    0.02330 =
         0.02599    0.00813    0.00467    0.00449
C37   1    0.393947    0.348563   -0.271908    11.00000    0.05110    0.02691 =
         0.03351    0.00852   -0.00415    0.00294
AFIX  23
H37A  2    0.319158    0.312597   -0.249898    11.00000   -1.20000
H37B  2    0.462077    0.308255   -0.308349    11.00000   -1.20000
AFIX   0
C38   1    0.305897    0.374134   -0.330342    11.00000    0.06356    0.04173 =
         0.03233    0.01359   -0.00367    0.01317
AFIX 137
H38A  2    0.231248    0.316146   -0.380388    11.00000   -1.50000
H38B  2    0.380779    0.403418   -0.357177    11.00000   -1.50000
H38C  2    0.248004    0.419584   -0.291726    11.00000   -1.50000
AFIX   0
C41   1    0.574555    0.846079    0.244563    11.00000    0.02535    0.02153 =
         0.02406    0.01251    0.00104    0.00876
C42   1    0.419370    0.841797    0.273200    11.00000    0.02380    0.04078 =
         0.03589    0.02389    0.00970    0.01249
AFIX 137
H42A  2    0.337281    0.804456    0.218045    11.00000   -1.50000
H42B  2    0.407673    0.906829    0.309816    11.00000   -1.50000
H42C  2    0.408892    0.811228    0.310979    11.00000   -1.50000
AFIX   0
C51   1    1.053273    0.891260    0.374789    11.00000    0.02841    0.03176 =
         0.02933    0.01525    0.00416    0.01304
C52   1    1.112246    0.910233    0.466373    11.00000    0.06493    0.05964 =
         0.02763    0.02332    0.00029    0.02471
AFIX 137
H52A  2    1.191747    0.875593    0.461049    11.00000   -1.50000
H52B  2    1.024636    0.888773    0.492417    11.00000   -1.50000
H52C  2    1.160046    0.979101    0.507291    11.00000   -1.50000
AFIX   0

PART 1
O61   7   -0.000085    0.361814    0.254037    31.00000    0.09721    0.12253 =
         0.06554    0.05628    0.02454    0.05823
C61   1   -0.022673    0.268602    0.175224    31.00000    0.12206    0.13047 =
         0.06113    0.05344    0.01455    0.07632
AFIX  23
H61A  2    0.060359    0.239806    0.182182    31.00000   -1.20000
H61B  2   -0.015679    0.272697    0.118230    31.00000   -1.20000
AFIX   0
C62   1   -0.189164    0.205181    0.167485    31.00000    0.13196    0.09933 =
         0.05531    0.03280    0.01032    0.07039
AFIX 137
H62A  2   -0.222016    0.150184    0.104131    31.00000   -1.50000
H62B  2   -0.265759    0.243190    0.182043    31.00000   -1.50000
H62C  2   -0.184040    0.182430    0.211430    31.00000   -1.50000
AFIX   0
C63   1    0.148506    0.424888    0.274326    31.00000    0.10006    0.14465 =
         0.06562    0.07341    0.01524    0.04864
AFIX  23
H63A  2    0.166355    0.432180    0.219708    31.00000   -1.20000
H63B  2    0.228895    0.395355    0.283090    31.00000   -1.20000
AFIX   0
C64   1    0.175709    0.523032    0.358306    31.00000    0.11476    0.15666 =
         0.09366    0.04849   -0.00290    0.04730
AFIX 137
H64A  2    0.091628    0.551253    0.353498    31.00000   -1.50000
H64B  2    0.278041    0.563691    0.361742    31.00000   -1.50000
H64C  2    0.175188    0.518124    0.414420    31.00000   -1.50000
AFIX   0

SAME 0.01 0.04 O61 > C64
PART 2
O61B  7    0.085606    0.384756    0.209177   -31.00000    0.08234    0.08948 =
         0.06248    0.05065    0.02419    0.03992
C61B  1    0.059822    0.316442    0.237637   -31.00000    0.07941    0.09472 =
         0.06936    0.05585    0.02170    0.04396
AFIX  23
H61C  2    0.026332    0.343469    0.299479   -31.00000   -1.20000
H61D  2    0.158665    0.298760    0.242284   -31.00000   -1.20000
AFIX   0
C62B  1   -0.071600    0.225935    0.164624   -31.00000    0.08057    0.08194 =
         0.05498    0.05572    0.02559    0.04778
AFIX 137
H62D  2   -0.034433    0.196849    0.104695   -31.00000   -1.50000
H62E  2   -0.167024    0.244663    0.157671   -31.00000   -1.50000
H62F  2   -0.095727    0.179560    0.185735   -31.00000   -1.50000
AFIX   0
C63B  1    0.207529    0.468078    0.267099   -31.00000    0.08977    0.09209 =
         0.06837    0.04930    0.01785    0.03803
AFIX  23
H63C  2    0.233980    0.505752    0.235852   -31.00000   -1.20000
H63D  2    0.302899    0.449773    0.277229   -31.00000   -1.20000
AFIX   0
C64B  1    0.162144    0.529158    0.359413   -31.00000    0.06544    0.07958 =
         0.07134    0.05193    0.02414    0.01211
AFIX 137
H64D  2    0.067346    0.547100    0.349677   -31.00000   -1.50000
H64E  2    0.248907    0.587104    0.396944   -31.00000   -1.50000
H64F  2    0.140573    0.493112    0.391832   -31.00000   -1.50000
AFIX   0

F1B   4    0.576327    0.886214    0.439381   -21.00000    0.13371    0.15735 =
         0.07132    0.03074    0.00266    0.07212
F2B   4    0.778409    0.864916    0.501966   -21.00000    0.07266    0.08104 =
         0.07520    0.03325    0.02156    0.02652
F3B   4    0.534799    0.795478    0.496306   -21.00000    0.07622    0.08103 =
         0.09789   -0.00196    0.02647    0.01457
F4B   4    0.628260    0.949609    0.588059   -21.00000    0.05749    0.08892 =
         0.06182   -0.00839   -0.00269    0.01090
B1B   3    0.632893    0.875272    0.506444   -21.00000    0.06345    0.08330 =
         0.05222    0.00170   -0.00229    0.01634
PART 1
F1    4    0.440428    0.856340    0.463289    21.00000    0.05951    0.13764 =
         0.05992    0.06537    0.01063    0.04280
F2    4    0.691146    0.857974    0.440636    21.00000    0.05357    0.05103 =
         0.04573    0.00785    0.01814    0.00595
F3    4    0.557297    0.775382    0.506832    21.00000    0.05267    0.04261 =
         0.03863    0.01359   -0.00111    0.01155
F4    4    0.635746    0.939452    0.587463    21.00000    0.09535    0.04260 =
         0.03059    0.01735    0.00649    0.02896
B1    3    0.583798    0.858454    0.500193    21.00000    0.04872    0.04908 =
         0.02966    0.01683    0.00797    0.02404
HKLF 4


REM  2015ncs0612new2b4_a.res in P-1
REM wR2 = 0.0674, GooF = S = 1.073, Restrained GooF = 1.069 for all data
REM R1 = 0.0264 for 8509 Fo > 4sig(Fo) and 0.0312 for all 9389 data
REM 632 parameters refined using 415 restraints

END

WGHT      0.0470      0.0000

REM Highest difference peak  1.820,  deepest hole -1.049,  1-sigma level  0.115
Q1    1   0.9412  0.8861  0.2355  11.00000  0.05    1.82
;
_shelx_res_checksum              66908
_olex2_diffrn_ambient_temperature_device 'Oxford Cryosystems'
_olex2_submission_original_sample_id AG006
_olex2_submission_special_instructions 'No special instructions were received'
_oxdiff_exptl_absorpt_empirical_details 
;
Empirical correction (ABSPACK) includes:
- Absorption correction using spherical harmonics
- Frame scaling
- Detector area scaling
;
_oxdiff_exptl_absorpt_empirical_full_max 3.833
_oxdiff_exptl_absorpt_empirical_full_min 0.379
####################################################################### 
# 
# This file contains crystal structure data downloaded from the 
# Cambridge Structural Database (CSD) hosted by the Cambridge 
# Crystallographic Data Centre (CCDC).
# 
# Full information about CCDC data access policies and citation 
# guidelines are available at http://www.ccdc.cam.ac.uk/access/V1 
# 
# Audit and citation data items may have been added by the CCDC. 
# Please retain this information to preserve the provenance of 
# this file and to allow appropriate attribution of the data. 
# 
#######################################################################

data_IrepqcL3
_database_code_depnum_ccdc_archive 'CCDC 2104231'
loop_
_audit_author_name
_audit_author_address
'Peter Horton'
;University of Southampton
United Kingdom
;
_audit_update_record             
;
2021-08-19 deposited with the CCDC.	2024-02-19 downloaded from the CCDC.
;

#2015ncs0760

_audit_creation_date             2021-08-18
_audit_creation_method           
;
Olex2 1.3
(compiled 2020.11.12 svn.r5f609507 for OlexSys, GUI svn.r6272)
;
_shelx_SHELXL_version_number     2018/3
loop_
_audit_author_email
''
pnh@soton.ac.uk
_chemical_name_common            ?
_chemical_name_systematic        ?
_chemical_formula_moiety         'C60 H63 Ir N5 O5, B F4, 0.5(C4 H10 O)'
_chemical_formula_sum            'C62 H68 B F4 Ir N5 O5.50'
_chemical_formula_weight         1250.22
_chemical_melting_point          ?
_chemical_oxdiff_formula         'Ir C60 H63 N5 O5 B F4'
loop_
_atom_type_symbol
_atom_type_description
_atom_type_scat_dispersion_real
_atom_type_scat_dispersion_imag
_atom_type_scat_source
C C 0.0033 0.0016 'International Tables Vol C Tables 4.2.6.8 and 6.1.1.4'
H H 0.0000 0.0000 'International Tables Vol C Tables 4.2.6.8 and 6.1.1.4'
B B 0.0013 0.0007 'International Tables Vol C Tables 4.2.6.8 and 6.1.1.4'
F F 0.0171 0.0103 'International Tables Vol C Tables 4.2.6.8 and 6.1.1.4'
Ir Ir -1.4442 7.9887 'International Tables Vol C Tables 4.2.6.8 and 6.1.1.4'
N N 0.0061 0.0033 'International Tables Vol C Tables 4.2.6.8 and 6.1.1.4'
O O 0.0106 0.0060 'International Tables Vol C Tables 4.2.6.8 and 6.1.1.4'

_shelx_space_group_comment       
;
The symmetry employed for this shelxl refinement is uniquely defined
by the following loop, which should always be used as a source of
symmetry information in preference to the above space-group names.
They are only intended as comments.
;
_space_group_crystal_system      triclinic
_space_group_IT_number           2
_space_group_name_H-M_alt        'P -1'
_space_group_name_Hall           '-P 1'
loop_
_space_group_symop_operation_xyz
'x, y, z'
'-x, -y, -z'

_cell_length_a                   9.7337(2)
_cell_length_b                   16.3240(3)
_cell_length_c                   18.6845(4)
_cell_angle_alpha                100.368(2)
_cell_angle_beta                 91.400(2)
_cell_angle_gamma                104.629(2)
_cell_volume                     2818.06(10)
_cell_formula_units_Z            2
_cell_measurement_reflns_used    36776
_cell_measurement_temperature    100(2)
_cell_measurement_theta_max      29.9930
_cell_measurement_theta_min      2.7690
_shelx_estimated_absorpt_T_max   0.976
_shelx_estimated_absorpt_T_min   0.727
_exptl_absorpt_coefficient_mu    2.437
_exptl_absorpt_correction_T_max  1.00000
_exptl_absorpt_correction_T_min  0.85139
_exptl_absorpt_correction_type   multi-scan
_exptl_absorpt_process_details   
;
CrystalClear-SM Expert 3.1 b27 (Rigaku, 2013)
;
_exptl_absorpt_special_details   ?
_exptl_crystal_colour            red
_exptl_crystal_colour_primary    red
_exptl_crystal_density_diffrn    1.473
_exptl_crystal_density_meas      ?
_exptl_crystal_density_method    ?
_exptl_crystal_description       block
_exptl_crystal_F_000             1274
_exptl_crystal_size_max          0.14
_exptl_crystal_size_mid          0.1
_exptl_crystal_size_min          0.01
_exptl_transmission_factor_max   ?
_exptl_transmission_factor_min   ?
_diffrn_reflns_av_R_equivalents  0.0285
_diffrn_reflns_av_unetI/netI     0.0241
_diffrn_reflns_Laue_measured_fraction_full 0.999
_diffrn_reflns_Laue_measured_fraction_max 0.994
_diffrn_reflns_limit_h_max       12
_diffrn_reflns_limit_h_min       -10
_diffrn_reflns_limit_k_max       21
_diffrn_reflns_limit_k_min       -21
_diffrn_reflns_limit_l_max       24
_diffrn_reflns_limit_l_min       -24
_diffrn_reflns_number            48362
_diffrn_reflns_point_group_measured_fraction_full 0.999
_diffrn_reflns_point_group_measured_fraction_max 0.994
_diffrn_reflns_theta_full        25.242
_diffrn_reflns_theta_max         27.485
_diffrn_reflns_theta_min         2.363
_diffrn_ambient_temperature      100(2)
_diffrn_detector                 'CCD area detector'
_diffrn_detector_area_resol_mean 28.5714
_diffrn_detector_type            'Rigaku HG Saturn724+ (2x2 bin mode)'
_diffrn_measured_fraction_theta_full 0.999
_diffrn_measured_fraction_theta_max 0.994
_diffrn_measurement_details      
;
List of Runs (angles in degrees, time in seconds):

  # Type    Start    End  Width  t~exp~   \w     \q     \k     \f   Frames
#--------------------------------------------------------------------------
  1  \w    -31.00  77.00   1.00   16.00    --  -13.00  72.00 150.00  108
  2  \w    -67.00  23.00   1.00   16.00    --  -13.00 -72.00  30.00   90
  3  \w    -70.00  23.00   1.00   16.00    --  -13.00 -72.00-150.00   93
  4  \w    -83.00 -17.00   1.00   16.00    --  -13.00   0.00  30.00   66
  5  \w    -31.00  77.00   1.00   16.00    --  -13.00  72.00-150.00  108
  6  \w    -69.00  23.00   1.00   16.00    --  -13.00 -72.00  90.00   92
  7  \w    -63.00 -23.00   1.00   16.00    --  -13.00 -72.00 -90.00   40
  8  \w    -83.00  -8.00   1.00   16.00    --  -13.00   0.00  90.00   75
;
_diffrn_measurement_device       'four-circle \k goniometer'
_diffrn_measurement_device_type  'XtaLAB AFC12 (RCD3): Kappa single'
_diffrn_measurement_method       'profile data from \w-scans'
_diffrn_measurement_specimen_support 'MiTeGen MicroLoop'
_diffrn_orient_matrix_type       
'CrysAlisPro convention (1999,Acta A55,543-557)'
_diffrn_orient_matrix_UB_11      -0.0238821000
_diffrn_orient_matrix_UB_12      -0.0258809000
_diffrn_orient_matrix_UB_13      -0.0349718000
_diffrn_orient_matrix_UB_21      -0.0195562000
_diffrn_orient_matrix_UB_22      -0.0371910000
_diffrn_orient_matrix_UB_23      0.0159473000
_diffrn_orient_matrix_UB_31      -0.0689187000
_diffrn_orient_matrix_UB_32      0.0064196000
_diffrn_orient_matrix_UB_33      0.0044801000
_diffrn_radiation_collimation    0.2
_diffrn_radiation_monochromator  'Confocal mirrors, VHF Varimax'
_diffrn_radiation_probe          x-ray
_diffrn_radiation_type           'Mo K\a'
_diffrn_radiation_wavelength     0.71075
_diffrn_radiation_xray_symbol    K-L~3~
_diffrn_source                   'Rotating Anode'
_diffrn_source_current           55.0
_diffrn_source_power             2.475
_diffrn_source_target            Mo
_diffrn_source_type              'Rigaku FRE+'
_diffrn_source_voltage           45.0
_reflns_Friedel_coverage         0.000
_reflns_Friedel_fraction_full    .
_reflns_Friedel_fraction_max     .
_reflns_number_gt                11538
_reflns_number_total             12877
_reflns_odcompleteness_completeness 99.41
_reflns_odcompleteness_iscentric 1
_reflns_odcompleteness_theta     27.42
_reflns_special_details          
;
 Reflections were merged by SHELXL according to the crystal
 class for the calculation of statistics and refinement.
 
 _reflns_Friedel_fraction is defined as the number of unique
 Friedel pairs measured divided by the number that would be
 possible theoretically, ignoring centric projections and
 systematic absences.
;
_reflns_threshold_expression     'I > 2\s(I)'
_computing_cell_refinement       
;
CrystalClear-SM Expert 3.1 b27 (Rigaku, 2013)
;
_computing_data_collection       
;
CrystalClear-SM Expert 3.1 b27 (Rigaku, 2013)
;
_computing_data_reduction        
;
CrystalClear-SM Expert 3.1 b27 (Rigaku, 2013)
;
_computing_molecular_graphics    'Olex2 1.3 (Dolomanov et al., 2009)'
_computing_publication_material  'Olex2 1.3 (Dolomanov et al., 2009)'
_computing_structure_refinement  'SHELXL 2018/3 (Sheldrick, 2015)'
_computing_structure_solution    'SHELXT 2018/2 (Sheldrick, 2018)'
_refine_diff_density_max         1.933
_refine_diff_density_min         -1.015
_refine_diff_density_rms         0.089
_refine_ls_extinction_coef       .
_refine_ls_extinction_method     none
_refine_ls_goodness_of_fit_ref   1.045
_refine_ls_hydrogen_treatment    constr
_refine_ls_matrix_type           full
_refine_ls_number_parameters     994
_refine_ls_number_reflns         12877
_refine_ls_number_restraints     603
_refine_ls_R_factor_all          0.0372
_refine_ls_R_factor_gt           0.0310
_refine_ls_restrained_S_all      1.023
_refine_ls_shift/su_max          0.001
_refine_ls_shift/su_mean         0.000
_refine_ls_structure_factor_coef Fsqd
_refine_ls_weighting_details     
'w=1/[\s^2^(Fo^2^)+(0.0427P)^2^+3.3739P] where P=(Fo^2^+2Fc^2^)/3'
_refine_ls_weighting_scheme      calc
_refine_ls_wR_factor_gt          0.0758
_refine_ls_wR_factor_ref         0.0781
_refine_special_details          
;
There is disorder of the ethyl ester groups. This leads to whole molecule disorder for one of the ligands. Due to this various geometrical (SAME, SADI)  and displacement (RIGU) restraints were employed.
Also there is a molecule of disordered ether lying over an inversion centre. To model this, geometric (AFIX) constraints and displacement restraints (SIMU, RIGU) were applied to its atoms.
;
_olex2_refinement_description    
;
1. Fixed Uiso
 At 1.2 times of:
  All C(H) groups, All C(H,H) groups, All N(H) groups
 At 1.5 times of:
  All C(H,H,H) groups
2. Restrained distances
 C29-C36 \\sim C29-C36B
 with sigma of 0.02
3. Uiso/Uaniso restraints and constraints
O71B \\sim C72B \\sim C73B \\sim C71B \\sim C74B \\sim O71 \\sim C72 \\sim C73
\\sim C71 \\sim C74: within 2A with sigma of 0.01 and sigma for terminal atoms
of 0.02 within 2A
4. Rigid body (RIGU) restrains
 O1, O2, N1, C1, C2, C3, C4, C5, C6, C7, C8, C9, C10, C11, C12, C13, C14, C15,
 C16, C17, C18, O21, O22, C36, C37, C38, O1B, O2B, N1B, C1B, C2B, C3B, C4B, C5B,
  C6B, C7B, C8B, C9B, C10B, C11B, C12B, C13B, C14B, C15B, C16B, C17B, C18B,
 O21B, O22B, C36B, C37B, C38B
 with sigma for 1-2 distances of 0.004 and sigma for 1-3 distances of 0.004
 O71B, C72B, C73B, C71B, C74B, O71, C72, C73, C71, C74
 with sigma for 1-2 distances of 0.001 and sigma for 1-3 distances of 0.001
5. Same fragment restrains
{O1, O2, N1, C1, C2, C3, C4, C5, C6, C7, C8, C9, C10, C11, C12, C13, C14, C15,
C16, C17, C18} sigma for 1-2: 0.02, 1-3: 0.04
as in
{O1B, O2B, N1B, C1B, C2B, C3B, C4B, C5B, C6B, C7B, C8B, C9B, C10B, C11B, C12B,
C13B, C14B, C15B, C16B, C17B, C18B}
{O21, O22, C36, C37, C38} sigma for 1-2: 0.02, 1-3: 0.04
as in
{O21B, O22B, C36B, C37B, C38B}
6. Others
 Sof(O1B)=Sof(O2B)=Sof(N1B)=Sof(C1B)=Sof(C2B)=Sof(H2B)=Sof(C3B)=Sof(H3B)=
 Sof(C4B)=Sof(H4B)=Sof(C5B)=Sof(H5B)=Sof(C6B)=Sof(C7B)=Sof(C8B)=Sof(H8B)=
 Sof(C9B)=Sof(C10B)=Sof(C11B)=Sof(H11B)=Sof(C12B)=Sof(H12B)=Sof(C13B)=Sof(H13B)=
 Sof(C14B)=Sof(H14B)=Sof(C15B)=Sof(C16B)=Sof(C17B)=Sof(H17C)=Sof(H17D)=
 Sof(C18B)=Sof(H18D)=Sof(H18E)=Sof(H18F)=1-FVAR(1)
 Sof(O1)=Sof(O2)=Sof(N1)=Sof(C1)=Sof(C2)=Sof(H2)=Sof(C3)=Sof(H3)=Sof(C4)=
 Sof(H4)=Sof(C5)=Sof(H5)=Sof(C6)=Sof(C7)=Sof(C8)=Sof(H8)=Sof(C9)=Sof(C10)=
 Sof(C11)=Sof(H11)=Sof(C12)=Sof(H12)=Sof(C13)=Sof(H13)=Sof(C14)=Sof(H14)=
 Sof(C15)=Sof(C16)=Sof(C17)=Sof(H17A)=Sof(H17B)=Sof(C18)=Sof(H18A)=Sof(H18B)=
 Sof(H18C)=FVAR(1)
 Sof(O21B)=Sof(O22B)=Sof(C36B)=Sof(C37B)=Sof(H37C)=Sof(H37D)=Sof(C38B)=
 Sof(H38D)=Sof(H38E)=Sof(H38F)=1-FVAR(2)
 Sof(O21)=Sof(O22)=Sof(C36)=Sof(C37)=Sof(H37A)=Sof(H37B)=Sof(C38)=Sof(H38A)=
 Sof(H38B)=Sof(H38C)=FVAR(2)
 Sof(O71B)=Sof(C71B)=Sof(H71D)=Sof(H71E)=Sof(H71F)=Sof(C72B)=Sof(H72C)=
 Sof(H72D)=Sof(C73B)=Sof(H73C)=Sof(H73D)=Sof(C74B)=Sof(H74D)=Sof(H74E)=
 Sof(H74F)=0.5*(1-FVAR(4))
 Sof(O71)=Sof(C71)=Sof(H71A)=Sof(H71B)=Sof(H71C)=Sof(C72)=Sof(H72A)=Sof(H72B)=
 Sof(C73)=Sof(H73A)=Sof(H73B)=Sof(C74)=Sof(H74A)=Sof(H74B)=Sof(H74C)=0.5*FVAR(4)
7.a Free rotating group:
 O71(C71,H71A,H71B,H71C,C72,H72A,H72B,C73,H73A,H73B,C74,H74A,H74B,H74C,O71B,
 C71B,H71D,H71E,H71F,C72B,H72C,H72D,C73B,H73C,H73D,C74B,H74D,H74E,H74F)
7.b Secondary CH2 refined with riding coordinates:
 C53(H53A,H53B), C54(H54A,H54B), C55(H55A,H55B), C56(H56A,H56B), C57(H57A,
 H57B), C58(H58A,H58B), C59(H59A,H59B), C60(H60A,H60B), C61(H61A,H61B),
 C62(H62A,H62B), C63(H63A,H63B), C17(H17A,H17B), C37(H37A,H37B), C17B(H17C,
 H17D), C37B(H37C,H37D)
7.c Aromatic/amide H refined with riding coordinates:
 N43(H43), C41(H41), C42(H42), C44(H44), C47(H47), C49(H49), C50(H50), C2(H2),
 C3(H3), C4(H4), C5(H5), C8(H8), C11(H11), C12(H12), C13(H13), C14(H14),
 C22(H22), C23(H23), C24(H24), C25(H25), C28(H28), C31(H31), C32(H32), C33(H33),
  C34(H34), C2B(H2B), C3B(H3B), C4B(H4B), C5B(H5B), C8B(H8B), C11B(H11B),
 C12B(H12B), C13B(H13B), C14B(H14B)
7.d Idealised Me refined as rotating group:
 C52(H52A,H52B,H52C), C64(H64A,H64B,H64C), C18(H18A,H18B,H18C), C38(H38A,H38B,
 H38C), C18B(H18D,H18E,H18F), C38B(H38D,H38E,H38F)
;
_atom_sites_solution_hydrogens   mixed
_atom_sites_solution_primary     dual
_atom_sites_solution_secondary   ?
loop_
_atom_site_label
_atom_site_type_symbol
_atom_site_fract_x
_atom_site_fract_y
_atom_site_fract_z
_atom_site_U_iso_or_equiv
_atom_site_adp_type
_atom_site_occupancy
_atom_site_site_symmetry_order
_atom_site_calc_flag
_atom_site_refinement_flags_posn
_atom_site_refinement_flags_adp
_atom_site_refinement_flags_occupancy
_atom_site_disorder_assembly
_atom_site_disorder_group
Ir1 Ir 0.37565(2) 0.29670(2) 0.70375(2) 0.02829(4) Uani 1 1 d . . . . .
O41 O -0.2823(2) 0.20734(15) 0.50899(14) 0.0416(5) Uani 1 1 d . . . . .
N41 N 0.1901(3) 0.30801(16) 0.64391(13) 0.0288(5) Uani 1 1 d . . . . .
N42 N 0.4554(3) 0.33883(15) 0.60581(13) 0.0262(5) Uani 1 1 d . . . . .
N43 N -0.1595(3) 0.28069(18) 0.42883(15) 0.0375(6) Uani 1 1 d . . . . .
H43 H -0.083207 0.320530 0.422717 0.045 Uiso 1 1 calc R U . . .
C41 C 0.0560(3) 0.2855(2) 0.66459(18) 0.0349(7) Uani 1 1 d . . . . .
H41 H 0.042832 0.278655 0.713600 0.042 Uiso 1 1 calc R U . . .
C42 C -0.0622(3) 0.2719(2) 0.61798(18) 0.0348(7) Uani 1 1 d . . . . .
H42 H -0.154957 0.255305 0.634353 0.042 Uiso 1 1 calc R U . . .
C43 C -0.0439(3) 0.28301(19) 0.54619(17) 0.0308(6) Uani 1 1 d . . . . .
C44 C 0.0939(3) 0.30976(19) 0.52573(16) 0.0302(6) Uani 1 1 d . . . . .
H44 H 0.109398 0.320488 0.477875 0.036 Uiso 1 1 calc R U . . .
C45 C 0.2088(3) 0.32084(18) 0.57491(16) 0.0273(6) Uani 1 1 d . . . . .
C46 C 0.3578(3) 0.34426(17) 0.55554(15) 0.0264(6) Uani 1 1 d . . . . .
C47 C 0.3970(3) 0.37320(18) 0.49145(16) 0.0285(6) Uani 1 1 d . . . . .
H47 H 0.325856 0.374892 0.456418 0.034 Uiso 1 1 calc R U . . .
C48 C 0.5401(3) 0.39964(18) 0.47860(16) 0.0289(6) Uani 1 1 d . . . . .
C49 C 0.6389(3) 0.39829(18) 0.53236(17) 0.0302(6) Uani 1 1 d . . . . .
H49 H 0.737707 0.418796 0.526916 0.036 Uiso 1 1 calc R U . . .
C50 C 0.5935(3) 0.36698(18) 0.59424(16) 0.0295(6) Uani 1 1 d . . . . .
H50 H 0.663148 0.365354 0.630101 0.035 Uiso 1 1 calc R U . . .
C51 C -0.1731(3) 0.2548(2) 0.49307(18) 0.0339(7) Uani 1 1 d . . . . .
C52 C 0.5836(4) 0.4296(2) 0.40890(17) 0.0361(7) Uani 1 1 d . . . . .
H52A H 0.574028 0.379374 0.369629 0.054 Uiso 1 1 calc R U . . .
H52B H 0.682920 0.464065 0.415629 0.054 Uiso 1 1 calc R U . . .
H52C H 0.522301 0.464800 0.396074 0.054 Uiso 1 1 calc R U . . .
C53 C -0.2686(4) 0.2441(2) 0.36916(19) 0.0419(8) Uani 1 1 d . . . . .
H53A H -0.263172 0.285451 0.335906 0.050 Uiso 1 1 calc R U . . .
H53B H -0.363623 0.234380 0.388914 0.050 Uiso 1 1 calc R U . . .
C54 C -0.2513(5) 0.1590(2) 0.3265(2) 0.0533(10) Uani 1 1 d . . . . .
H54A H -0.154660 0.168802 0.308589 0.064 Uiso 1 1 calc R U . . .
H54B H -0.258923 0.117615 0.359895 0.064 Uiso 1 1 calc R U . . .
C55 C -0.3595(6) 0.1190(3) 0.2621(3) 0.0684(13) Uani 1 1 d . . . . .
H55A H -0.354341 0.160864 0.229369 0.082 Uiso 1 1 calc R U . . .
H55B H -0.456134 0.106883 0.280024 0.082 Uiso 1 1 calc R U . . .
C56 C -0.3363(6) 0.0344(3) 0.2182(3) 0.0711(14) Uani 1 1 d . . . . .
H56A H -0.239286 0.046203 0.200831 0.085 Uiso 1 1 calc R U . . .
H56B H -0.343135 -0.007927 0.250677 0.085 Uiso 1 1 calc R U . . .
C57 C -0.4451(7) -0.0047(3) 0.1526(3) 0.0762(15) Uani 1 1 d . . . . .
H57A H -0.438155 0.037759 0.120274 0.091 Uiso 1 1 calc R U . . .
H57B H -0.542004 -0.016271 0.170108 0.091 Uiso 1 1 calc R U . . .
C58 C -0.4237(6) -0.0888(3) 0.1084(3) 0.0711(13) Uani 1 1 d . . . . .
H58A H -0.436323 -0.132597 0.139741 0.085 Uiso 1 1 calc R U . . .
H58B H -0.325199 -0.078221 0.092968 0.085 Uiso 1 1 calc R U . . .
C59 C -0.5288(8) -0.1242(4) 0.0405(3) 0.0888(18) Uani 1 1 d . . . . .
H59A H -0.626899 -0.130643 0.056016 0.107 Uiso 1 1 calc R U . . .
H59B H -0.512008 -0.081321 0.008137 0.107 Uiso 1 1 calc R U . . .
C60 C -0.5185(7) -0.2100(3) -0.0029(3) 0.0822(16) Uani 1 1 d . . . . .
H60A H -0.562763 -0.217659 -0.052744 0.099 Uiso 1 1 calc R U . . .
H60B H -0.416719 -0.208237 -0.007219 0.099 Uiso 1 1 calc R U . . .
C61 C -0.5878(6) -0.2867(4) 0.0290(3) 0.0773(15) Uani 1 1 d . . . . .
H61A H -0.540759 -0.280325 0.078034 0.093 Uiso 1 1 calc R U . . .
H61B H -0.688667 -0.287072 0.035392 0.093 Uiso 1 1 calc R U . . .
C62 C -0.5829(7) -0.3714(4) -0.0154(3) 0.0821(16) Uani 1 1 d . . . . .
H62A H -0.481606 -0.370816 -0.020244 0.099 Uiso 1 1 calc R U . . .
H62B H -0.625863 -0.375722 -0.064963 0.099 Uiso 1 1 calc R U . . .
C63 C -0.6560(7) -0.4534(4) 0.0119(3) 0.0863(17) Uani 1 1 d . . . . .
H63A H -0.624604 -0.502614 -0.015184 0.104 Uiso 1 1 calc R U . . .
H63B H -0.626493 -0.446407 0.064203 0.104 Uiso 1 1 calc R U . . .
C64 C -0.8138(8) -0.4729(4) 0.0025(4) 0.108(2) Uani 1 1 d . . . . .
H64A H -0.844709 -0.490298 -0.049554 0.162 Uiso 1 1 calc R U . . .
H64B H -0.844402 -0.421370 0.023189 0.162 Uiso 1 1 calc R U . . .
H64C H -0.856403 -0.519879 0.027703 0.162 Uiso 1 1 calc R U . . .
O1 O 0.7386(6) 0.7416(3) 0.8246(3) 0.0677(17) Uani 0.660(7) 1 d D . P A 1
O2 O 0.8668(7) 0.6688(3) 0.8737(3) 0.0506(14) Uani 0.660(7) 1 d D . P A 1
N1 N 0.4728(9) 0.4237(5) 0.7538(8) 0.0233(16) Uani 0.660(7) 1 d D . P A 1
C1 C 0.5492(17) 0.2798(7) 0.7451(14) 0.029(3) Uani 0.660(7) 1 d D . P A 1
C2 C 0.588(2) 0.2015(8) 0.7431(17) 0.034(3) Uani 0.660(7) 1 d D . P A 1
H2 H 0.521669 0.148628 0.721353 0.041 Uiso 0.660(7) 1 calc R U P A 1
C3 C 0.7196(19) 0.2003(7) 0.7721(13) 0.039(2) Uani 0.660(7) 1 d D . P A 1
H3 H 0.741549 0.146628 0.771139 0.047 Uiso 0.660(7) 1 calc R U P A 1
C4 C 0.8193(14) 0.2758(7) 0.8024(9) 0.035(2) Uani 0.660(7) 1 d D . P A 1
H4 H 0.909530 0.274188 0.821730 0.042 Uiso 0.660(7) 1 calc R U P A 1
C5 C 0.7871(13) 0.3539(7) 0.8043(9) 0.033(2) Uani 0.660(7) 1 d D . P A 1
H5 H 0.855361 0.406231 0.825104 0.040 Uiso 0.660(7) 1 calc R U P A 1
C6 C 0.6537(12) 0.3561(6) 0.7757(10) 0.0273(18) Uani 0.660(7) 1 d D . P A 1
C7 C 0.6086(11) 0.4344(5) 0.7784(7) 0.0253(17) Uani 0.660(7) 1 d D . P A 1
C8 C 0.6982(9) 0.5172(5) 0.8074(6) 0.0324(17) Uani 0.660(7) 1 d D . P A 1
H8 H 0.793751 0.523097 0.824226 0.039 Uiso 0.660(7) 1 calc R U P A 1
C9 C 0.6477(9) 0.5892(4) 0.8112(4) 0.0341(16) Uani 0.660(7) 1 d D . P A 1
C10 C 0.5040(9) 0.5796(4) 0.7906(5) 0.0315(16) Uani 0.660(7) 1 d D . P A 1
C11 C 0.4393(11) 0.6492(5) 0.7968(5) 0.038(2) Uani 0.660(7) 1 d D . P A 1
H11 H 0.496193 0.706691 0.812067 0.046 Uiso 0.660(7) 1 calc R U P A 1
C12 C 0.2973(10) 0.6344(6) 0.7812(6) 0.0407(19) Uani 0.660(7) 1 d D . P A 1
H12 H 0.256821 0.682118 0.784772 0.049 Uiso 0.660(7) 1 calc R U P A 1
C13 C 0.2085(10) 0.5504(7) 0.7599(10) 0.042(2) Uani 0.660(7) 1 d D . P A 1
H13 H 0.108617 0.541111 0.751527 0.050 Uiso 0.660(7) 1 calc R U P A 1
C14 C 0.2683(10) 0.4822(7) 0.7513(11) 0.036(2) Uani 0.660(7) 1 d D . P A 1
H14 H 0.209144 0.425256 0.735962 0.044 Uiso 0.660(7) 1 calc R U P A 1
C15 C 0.4153(11) 0.4946(5) 0.7647(9) 0.0289(18) Uani 0.660(7) 1 d D . P A 1
C16 C 0.7522(8) 0.6762(4) 0.8356(4) 0.0464(15) Uani 0.660(7) 1 d D . P A 1
C17 C 0.9842(8) 0.7474(5) 0.8903(5) 0.068(2) Uani 0.660(7) 1 d D . P A 1
H17A H 0.951408 0.795147 0.918966 0.082 Uiso 0.660(7) 1 calc R U P A 1
H17B H 1.019610 0.764740 0.844597 0.082 Uiso 0.660(7) 1 calc R U P A 1
C18 C 1.0999(9) 0.7285(5) 0.9332(5) 0.068(2) Uani 0.660(7) 1 d D . P A 1
H18A H 1.135741 0.683723 0.903191 0.102 Uiso 0.660(7) 1 calc R U P A 1
H18B H 1.062293 0.708230 0.976878 0.102 Uiso 0.660(7) 1 calc R U P A 1
H18C H 1.177636 0.781039 0.947644 0.102 Uiso 0.660(7) 1 calc R U P A 1
O21 O -0.061(3) -0.1327(16) 0.5506(9) 0.066(5) Uani 0.574(16) 1 d D . P B 1
O22 O -0.0781(10) -0.1069(6) 0.6691(7) 0.071(3) Uani 0.574(16) 1 d D . P B 1
C36 C -0.036(2) -0.0823(10) 0.6054(10) 0.061(6) Uani 0.574(16) 1 d D . P B 1
C37 C -0.1795(13) -0.1920(7) 0.6627(10) 0.093(6) Uani 0.574(16) 1 d D . P B 1
H37A H -0.179620 -0.226958 0.613528 0.112 Uiso 0.574(16) 1 calc R U P B 1
H37B H -0.151595 -0.222942 0.699279 0.112 Uiso 0.574(16) 1 calc R U P B 1
C38 C -0.3204(9) -0.1798(7) 0.6747(6) 0.076(3) Uani 0.574(16) 1 d D . P B 1
H38A H -0.347706 -0.149820 0.637919 0.113 Uiso 0.574(16) 1 calc R U P B 1
H38B H -0.319348 -0.145145 0.723471 0.113 Uiso 0.574(16) 1 calc R U P B 1
H38C H -0.389116 -0.236037 0.670909 0.113 Uiso 0.574(16) 1 calc R U P B 1
N21 N 0.2742(3) 0.16571(16) 0.66647(15) 0.0317(5) Uani 1 1 d . . . . .
C21 C 0.2800(4) 0.2689(2) 0.79347(18) 0.0359(7) Uani 1 1 d . . . . .
C22 C 0.2906(4) 0.3225(3) 0.86207(19) 0.0448(8) Uani 1 1 d . . . . .
H22 H 0.352453 0.379101 0.870372 0.054 Uiso 1 1 calc R U . . .
C23 C 0.2119(5) 0.2941(3) 0.9184(2) 0.0560(10) Uani 1 1 d . . . . .
H23 H 0.220999 0.331393 0.964532 0.067 Uiso 1 1 calc R U . . .
C24 C 0.1207(5) 0.2123(3) 0.9077(2) 0.0629(12) Uani 1 1 d . . . . .
H24 H 0.068271 0.193369 0.946600 0.075 Uiso 1 1 calc R U . . .
C25 C 0.1059(5) 0.1580(3) 0.8406(2) 0.0559(10) Uani 1 1 d . . . . .
H25 H 0.042776 0.101870 0.832987 0.067 Uiso 1 1 calc R U . . .
C26 C 0.1846(4) 0.1864(2) 0.7838(2) 0.0403(8) Uani 1 1 d . . . . .
C27 C 0.1782(4) 0.1333(2) 0.7119(2) 0.0381(7) Uani 1 1 d . . . . .
C28 C 0.0797(4) 0.0527(2) 0.6904(2) 0.0456(9) Uani 1 1 d . . . . .
H28 H 0.012158 0.032544 0.723290 0.055 Uiso 1 1 calc R U . . .
C29 C 0.0783(4) 0.0027(2) 0.6236(2) 0.0447(9) Uani 1 1 d D . . . .
C30 C 0.1854(4) 0.0313(2) 0.5762(2) 0.0385(7) Uani 1 1 d . . . . .
C31 C 0.2027(4) -0.0184(2) 0.5086(2) 0.0444(8) Uani 1 1 d . . . . .
H31 H 0.135634 -0.072256 0.490835 0.053 Uiso 1 1 calc R U . . .
C32 C 0.3136(4) 0.0094(2) 0.4683(2) 0.0445(8) Uani 1 1 d . . . . .
H32 H 0.322836 -0.024774 0.422727 0.053 Uiso 1 1 calc R U . . .
C33 C 0.4146(4) 0.0884(2) 0.49393(19) 0.0394(7) Uani 1 1 d . . . . .
H33 H 0.493672 0.106473 0.466421 0.047 Uiso 1 1 calc R U . . .
C34 C 0.3997(3) 0.1394(2) 0.55819(18) 0.0335(7) Uani 1 1 d . . . . .
H34 H 0.467580 0.193264 0.574564 0.040 Uiso 1 1 calc R U . . .
C35 C 0.2843(3) 0.11291(19) 0.60053(18) 0.0318(6) Uani 1 1 d . . . . .
O1B O 0.7706(11) 0.7222(6) 0.8914(7) 0.084(4) Uani 0.340(7) 1 d D . P A 2
O2B O 0.9268(13) 0.6465(7) 0.8656(6) 0.065(3) Uani 0.340(7) 1 d D . P A 2
N1B N 0.499(2) 0.4169(12) 0.7596(17) 0.034(4) Uani 0.340(7) 1 d D . P A 2
C1B C 0.562(3) 0.2680(13) 0.739(3) 0.031(4) Uani 0.340(7) 1 d D . P A 2
C2B C 0.589(4) 0.1869(15) 0.734(3) 0.038(5) Uani 0.340(7) 1 d D . P A 2
H2B H 0.519601 0.136821 0.709540 0.046 Uiso 0.340(7) 1 calc R U P A 2
C3B C 0.716(4) 0.1787(15) 0.763(2) 0.041(5) Uani 0.340(7) 1 d D . P A 2
H3B H 0.730887 0.122875 0.759250 0.049 Uiso 0.340(7) 1 calc R U P A 2
C4B C 0.820(3) 0.2489(14) 0.798(2) 0.039(5) Uani 0.340(7) 1 d D . P A 2
H4B H 0.904647 0.241654 0.818947 0.047 Uiso 0.340(7) 1 calc R U P A 2
C5B C 0.800(2) 0.3300(13) 0.8011(15) 0.031(4) Uani 0.340(7) 1 d D . P A 2
H5B H 0.874660 0.379408 0.821882 0.038 Uiso 0.340(7) 1 calc R U P A 2
C6B C 0.671(3) 0.3402(12) 0.774(2) 0.032(4) Uani 0.340(7) 1 d D . P A 2
C7B C 0.632(2) 0.4203(10) 0.7845(15) 0.031(4) Uani 0.340(7) 1 d D . P A 2
C8B C 0.726(2) 0.5011(10) 0.8155(12) 0.039(4) Uani 0.340(7) 1 d D . P A 2
H8B H 0.820650 0.503146 0.830725 0.046 Uiso 0.340(7) 1 calc R U P A 2
C9B C 0.6854(15) 0.5767(8) 0.8246(9) 0.035(3) Uani 0.340(7) 1 d D . P A 2
C10B C 0.5463(17) 0.5743(9) 0.8027(10) 0.035(3) Uani 0.340(7) 1 d D . P A 2
C11B C 0.491(2) 0.6470(11) 0.8112(12) 0.047(4) Uani 0.340(7) 1 d D . P A 2
H11B H 0.552118 0.702097 0.831506 0.057 Uiso 0.340(7) 1 calc R U P A 2
C12B C 0.353(2) 0.6406(11) 0.7911(12) 0.046(5) Uani 0.340(7) 1 d D . P A 2
H12B H 0.320505 0.691357 0.796379 0.056 Uiso 0.340(7) 1 calc R U P A 2
C13B C 0.2580(18) 0.5603(12) 0.7626(17) 0.039(4) Uani 0.340(7) 1 d D . P A 2
H13B H 0.160643 0.555637 0.750438 0.047 Uiso 0.340(7) 1 calc R U P A 2
C14B C 0.3103(19) 0.4882(12) 0.7530(18) 0.032(4) Uani 0.340(7) 1 d D . P A 2
H14B H 0.246618 0.433365 0.734561 0.038 Uiso 0.340(7) 1 calc R U P A 2
C15B C 0.4537(19) 0.4928(11) 0.769(2) 0.031(3) Uani 0.340(7) 1 d D . P A 2
C16B C 0.7914(16) 0.6583(9) 0.8622(9) 0.052(4) Uani 0.340(7) 1 d D . P A 2
C17B C 1.0413(19) 0.7193(10) 0.9026(9) 0.069(4) Uani 0.340(7) 1 d D . P A 2
H17C H 1.123742 0.698167 0.915246 0.083 Uiso 0.340(7) 1 calc R U P A 2
H17D H 1.008541 0.746249 0.948523 0.083 Uiso 0.340(7) 1 calc R U P A 2
C18B C 1.0867(14) 0.7850(9) 0.8567(8) 0.068(4) Uani 0.340(7) 1 d D . P A 2
H18D H 1.112847 0.757719 0.809784 0.103 Uiso 0.340(7) 1 calc R U P A 2
H18E H 1.168993 0.830105 0.881560 0.103 Uiso 0.340(7) 1 calc R U P A 2
H18F H 1.008265 0.810636 0.848504 0.103 Uiso 0.340(7) 1 calc R U P A 2
O21B O -0.055(3) -0.123(2) 0.5411(11) 0.055(4) Uani 0.426(16) 1 d D . P B 2
O22B O -0.1240(18) -0.0936(11) 0.6531(9) 0.098(6) Uani 0.426(16) 1 d D . P B 2
C36B C -0.027(2) -0.0853(12) 0.6009(10) 0.052(6) Uani 0.426(16) 1 d D . P B 2
C37B C -0.229(2) -0.1790(13) 0.6382(10) 0.102(9) Uani 0.426(16) 1 d D . P B 2
H37C H -0.314502 -0.176043 0.610148 0.123 Uiso 0.426(16) 1 calc R U P B 2
H37D H -0.187066 -0.222322 0.608979 0.123 Uiso 0.426(16) 1 calc R U P B 2
C38B C -0.267(2) -0.2035(10) 0.7080(10) 0.106(7) Uani 0.426(16) 1 d D . P B 2
H38D H -0.339791 -0.258889 0.699217 0.159 Uiso 0.426(16) 1 calc R U P B 2
H38E H -0.305146 -0.159202 0.737214 0.159 Uiso 0.426(16) 1 calc R U P B 2
H38F H -0.182680 -0.208990 0.734277 0.159 Uiso 0.426(16) 1 calc R U P B 2
F1 F 0.0729(3) 0.42860(15) 0.41419(12) 0.0584(6) Uani 1 1 d . . . . .
F2 F 0.1170(3) 0.50199(15) 0.32175(13) 0.0560(6) Uani 1 1 d . . . . .
F3 F 0.0180(3) 0.35697(16) 0.29772(15) 0.0691(7) Uani 1 1 d . . . . .
F4 F 0.2483(3) 0.41079(19) 0.34180(14) 0.0667(7) Uani 1 1 d . . . . .
B1 B 0.1140(5) 0.4251(3) 0.3428(2) 0.0456(10) Uani 1 1 d . . . . .
O71 O 0.0048(16) 0.0011(9) 0.0164(10) 0.145(5) Uani 0.219(11) 1 d G U P C -1
C71 C -0.187(2) -0.0264(10) -0.0749(10) 0.141(6) Uani 0.219(11) 1 d G U P C -1
H71A H -0.227548 -0.064761 -0.121411 0.211 Uiso 0.219(11) 1 d G U P C -1
H71B H -0.184634 0.033386 -0.078024 0.211 Uiso 0.219(11) 1 d G U P C -1
H71C H -0.246215 -0.043613 -0.035471 0.211 Uiso 0.219(11) 1 d G U P C -1
C72 C -0.037(2) -0.0330(10) -0.0589(10) 0.145(5) Uani 0.219(11) 1 d G U P C -1
H72A H -0.033199 -0.094194 -0.070774 0.175 Uiso 0.219(11) 1 d G U P C -1
H72B H 0.029887 0.000091 -0.089345 0.175 Uiso 0.219(11) 1 d G U P C -1
C73 C 0.1447(17) -0.0019(10) 0.0373(14) 0.142(5) Uani 0.219(11) 1 d G U P C -1
H73A H 0.214774 0.031791 0.008746 0.171 Uiso 0.219(11) 1 d G U P C -1
H73B H 0.151667 -0.062505 0.027358 0.171 Uiso 0.219(11) 1 d G U P C -1
C74 C 0.1770(16) 0.0360(15) 0.1184(14) 0.118(6) Uani 0.219(11) 1 d G U P C -1
H74A H 0.244511 0.093338 0.124889 0.177 Uiso 0.219(11) 1 d G U P C -1
H74B H 0.218986 -0.002095 0.141991 0.177 Uiso 0.219(11) 1 d G U P C -1
H74C H 0.088525 0.041316 0.140674 0.177 Uiso 0.219(11) 1 d G U P C -1
O71B O -0.0171(18) 0.0199(8) -0.0135(11) 0.144(5) Uani 0.281(11) 1 d G U P C -2
C71B C -0.237(2) 0.0032(13) -0.0817(12) 0.140(7) Uani 0.281(11) 1 d G U P C -2
H71D H -0.325545 -0.042740 -0.095980 0.210 Uiso 0.281(11) 1 d G U P C -2
H71E H -0.216254 0.036949 -0.120603 0.210 Uiso 0.281(11) 1 d G U P C -2
H71F H -0.248489 0.041257 -0.036324 0.210 Uiso 0.281(11) 1 d G U P C -2
C72B C -0.115(2) -0.0367(9) -0.0697(10) 0.142(5) Uani 0.281(11) 1 d G U P C -2
H72C H -0.152413 -0.093574 -0.055415 0.170 Uiso 0.281(11) 1 d G U P C -2
H72D H -0.066847 -0.045931 -0.115499 0.170 Uiso 0.281(11) 1 d G U P C -2
C73B C 0.102(2) -0.0115(11) 0.0022(13) 0.143(5) Uani 0.281(11) 1 d G U P C -2
H73C H 0.154613 -0.020166 -0.042177 0.171 Uiso 0.281(11) 1 d G U P C -2
H73D H 0.069076 -0.067749 0.017987 0.171 Uiso 0.281(11) 1 d G U P C -2
C74B C 0.1990(15) 0.0540(11) 0.0627(15) 0.135(6) Uani 0.281(11) 1 d G U P C -2
H74D H 0.197019 0.112593 0.057522 0.203 Uiso 0.281(11) 1 d G U P C -2
H74E H 0.296722 0.048160 0.059317 0.203 Uiso 0.281(11) 1 d G U P C -2
H74F H 0.165898 0.043625 0.110385 0.203 Uiso 0.281(11) 1 d G U P C -2

loop_
_atom_site_aniso_label
_atom_site_aniso_U_11
_atom_site_aniso_U_22
_atom_site_aniso_U_33
_atom_site_aniso_U_23
_atom_site_aniso_U_13
_atom_site_aniso_U_12
Ir1 0.03274(7) 0.02777(6) 0.02668(6) 0.01130(4) 0.00678(4) 0.00745(4)
O41 0.0329(12) 0.0401(13) 0.0506(14) 0.0168(11) 0.0050(10) 0.0014(10)
N41 0.0317(13) 0.0295(12) 0.0276(12) 0.0103(10) 0.0073(10) 0.0089(10)
N42 0.0295(12) 0.0225(11) 0.0259(12) 0.0062(9) 0.0049(10) 0.0042(9)
N43 0.0350(14) 0.0377(14) 0.0379(15) 0.0115(12) 0.0021(12) 0.0030(12)
C41 0.0371(17) 0.0390(17) 0.0337(16) 0.0152(13) 0.0136(13) 0.0126(14)
C42 0.0327(16) 0.0378(16) 0.0383(17) 0.0153(13) 0.0119(13) 0.0109(13)
C43 0.0335(16) 0.0258(14) 0.0350(16) 0.0089(12) 0.0072(13) 0.0085(12)
C44 0.0343(16) 0.0285(14) 0.0296(15) 0.0106(12) 0.0077(12) 0.0077(12)
C45 0.0313(15) 0.0235(13) 0.0280(14) 0.0084(11) 0.0079(12) 0.0060(11)
C46 0.0324(15) 0.0206(12) 0.0256(13) 0.0053(10) 0.0060(11) 0.0051(11)
C47 0.0355(16) 0.0237(13) 0.0266(14) 0.0078(11) 0.0057(12) 0.0056(12)
C48 0.0373(16) 0.0205(13) 0.0277(14) 0.0051(11) 0.0104(12) 0.0043(11)
C49 0.0313(15) 0.0231(13) 0.0348(16) 0.0066(11) 0.0087(12) 0.0031(11)
C50 0.0328(15) 0.0249(14) 0.0299(15) 0.0059(11) 0.0046(12) 0.0052(12)
C51 0.0324(16) 0.0300(15) 0.0402(17) 0.0085(13) 0.0052(13) 0.0082(13)
C52 0.0462(19) 0.0314(15) 0.0328(16) 0.0133(13) 0.0159(14) 0.0081(14)
C53 0.0387(18) 0.0439(19) 0.0421(19) 0.0115(15) -0.0039(15) 0.0073(15)
C54 0.065(3) 0.042(2) 0.050(2) 0.0074(17) -0.0116(19) 0.0114(18)
C55 0.085(3) 0.053(2) 0.060(3) 0.004(2) -0.019(2) 0.013(2)
C56 0.098(4) 0.047(2) 0.062(3) 0.007(2) -0.021(3) 0.013(2)
C57 0.109(4) 0.056(3) 0.056(3) 0.006(2) -0.020(3) 0.015(3)
C58 0.092(4) 0.061(3) 0.057(3) 0.012(2) -0.001(3) 0.015(3)
C59 0.131(5) 0.070(3) 0.063(3) 0.012(3) -0.014(3) 0.024(3)
C60 0.118(5) 0.068(3) 0.052(3) 0.001(2) -0.008(3) 0.019(3)
C61 0.089(4) 0.098(4) 0.049(3) 0.025(3) 0.009(2) 0.023(3)
C62 0.117(5) 0.076(3) 0.046(3) 0.012(2) -0.001(3) 0.013(3)
C63 0.108(5) 0.071(3) 0.074(4) 0.016(3) 0.016(3) 0.011(3)
C64 0.119(6) 0.082(4) 0.109(5) 0.005(4) -0.008(4) 0.011(4)
O1 0.076(3) 0.031(2) 0.087(4) 0.008(2) -0.019(3) 0.000(2)
O2 0.052(4) 0.042(3) 0.051(3) -0.002(2) -0.008(3) 0.007(2)
N1 0.029(3) 0.023(3) 0.020(3) 0.010(2) 0.001(3) 0.007(2)
C1 0.037(5) 0.030(3) 0.025(5) 0.012(3) 0.008(5) 0.013(3)
C2 0.038(4) 0.033(4) 0.036(7) 0.011(4) 0.007(4) 0.015(3)
C3 0.049(4) 0.039(5) 0.040(6) 0.015(5) 0.009(3) 0.024(5)
C4 0.037(3) 0.047(6) 0.032(3) 0.017(6) 0.007(2) 0.022(4)
C5 0.037(4) 0.039(5) 0.029(3) 0.010(4) 0.004(3) 0.017(3)
C6 0.028(3) 0.030(3) 0.027(3) 0.010(3) 0.006(3) 0.010(3)
C7 0.035(4) 0.029(3) 0.016(3) 0.012(2) 0.002(3) 0.011(2)
C8 0.038(4) 0.035(3) 0.025(3) 0.012(3) -0.002(3) 0.005(3)
C9 0.049(4) 0.033(3) 0.021(3) 0.007(2) 0.000(3) 0.011(3)
C10 0.047(4) 0.030(3) 0.019(3) 0.008(2) 0.002(3) 0.012(3)
C11 0.062(6) 0.033(3) 0.026(3) 0.007(2) 0.006(5) 0.021(4)
C12 0.062(5) 0.042(4) 0.028(3) 0.011(3) 0.009(4) 0.029(4)
C13 0.050(5) 0.053(4) 0.032(3) 0.012(3) 0.002(5) 0.029(4)
C14 0.039(4) 0.044(4) 0.030(4) 0.005(3) 0.000(5) 0.019(3)
C15 0.042(5) 0.030(3) 0.020(4) 0.009(2) 0.006(5) 0.017(3)
C16 0.058(4) 0.042(3) 0.035(3) 0.004(2) -0.005(3) 0.007(2)
C17 0.061(5) 0.052(4) 0.076(5) -0.003(4) -0.022(4) -0.003(3)
C18 0.054(4) 0.072(5) 0.069(5) -0.011(4) -0.003(4) 0.017(4)
O21 0.061(7) 0.020(5) 0.107(8) 0.005(7) 0.015(6) -0.005(4)
O22 0.060(5) 0.029(3) 0.122(7) 0.013(4) 0.058(6) 0.002(3)
C36 0.050(10) 0.029(8) 0.103(8) 0.006(5) 0.032(7) 0.010(6)
C37 0.083(8) 0.034(4) 0.148(14) -0.001(6) 0.071(9) -0.004(5)
C38 0.045(4) 0.087(7) 0.082(7) 0.041(5) -0.010(4) -0.021(4)
N21 0.0314(13) 0.0268(12) 0.0395(14) 0.0128(11) 0.0082(11) 0.0073(10)
C21 0.0381(17) 0.0398(17) 0.0362(17) 0.0183(14) 0.0099(14) 0.0135(14)
C22 0.055(2) 0.052(2) 0.0327(17) 0.0174(15) 0.0103(15) 0.0147(17)
C23 0.072(3) 0.067(3) 0.0362(19) 0.0219(18) 0.0181(19) 0.021(2)
C24 0.085(3) 0.067(3) 0.048(2) 0.033(2) 0.035(2) 0.024(2)
C25 0.067(3) 0.050(2) 0.060(3) 0.0299(19) 0.028(2) 0.0149(19)
C26 0.0436(19) 0.0374(17) 0.0464(19) 0.0225(15) 0.0155(15) 0.0113(15)
C27 0.0382(18) 0.0323(16) 0.0494(19) 0.0196(14) 0.0133(15) 0.0105(14)
C28 0.0401(19) 0.0335(17) 0.068(2) 0.0220(17) 0.0200(17) 0.0076(14)
C29 0.0349(18) 0.0275(16) 0.072(3) 0.0159(16) 0.0097(17) 0.0048(14)
C30 0.0316(16) 0.0268(15) 0.058(2) 0.0117(14) 0.0050(15) 0.0071(13)
C31 0.0388(19) 0.0266(16) 0.061(2) 0.0028(15) -0.0001(16) 0.0017(14)
C32 0.045(2) 0.0322(17) 0.050(2) -0.0041(15) 0.0037(16) 0.0075(15)
C33 0.0371(18) 0.0332(16) 0.0447(19) 0.0044(14) 0.0070(15) 0.0051(14)
C34 0.0310(16) 0.0261(14) 0.0421(17) 0.0066(12) 0.0051(13) 0.0046(12)
C35 0.0309(15) 0.0244(14) 0.0419(17) 0.0089(12) 0.0045(13) 0.0082(12)
O1B 0.069(7) 0.064(6) 0.094(9) -0.031(6) 0.008(6) 0.003(5)
O2B 0.058(6) 0.061(7) 0.061(6) -0.001(5) -0.005(5) -0.001(4)
N1B 0.045(8) 0.043(6) 0.021(7) 0.010(5) 0.000(6) 0.024(5)
C1B 0.026(6) 0.048(8) 0.028(9) 0.018(9) 0.018(5) 0.015(6)
C2B 0.048(8) 0.039(8) 0.036(14) 0.015(10) 0.014(7) 0.019(8)
C3B 0.050(8) 0.047(10) 0.039(11) 0.022(11) 0.017(6) 0.024(8)
C4B 0.045(7) 0.052(12) 0.036(9) 0.026(10) 0.010(5) 0.030(8)
C5B 0.031(6) 0.045(11) 0.024(6) 0.011(9) 0.003(5) 0.018(7)
C6B 0.041(7) 0.042(7) 0.025(7) 0.019(6) 0.009(5) 0.026(5)
C7B 0.036(7) 0.046(6) 0.022(6) 0.022(6) 0.002(5) 0.021(5)
C8B 0.055(8) 0.047(6) 0.019(6) 0.014(5) 0.000(5) 0.018(5)
C9B 0.043(6) 0.044(6) 0.021(6) 0.009(5) 0.007(4) 0.012(5)
C10B 0.048(7) 0.042(6) 0.022(7) 0.009(4) 0.009(6) 0.021(5)
C11B 0.057(9) 0.042(6) 0.048(11) 0.011(6) 0.017(7) 0.020(6)
C12B 0.063(11) 0.040(6) 0.045(10) 0.010(6) 0.012(11) 0.028(8)
C13B 0.052(9) 0.050(8) 0.027(7) 0.014(6) 0.011(9) 0.032(7)
C14B 0.040(9) 0.040(6) 0.021(6) 0.009(5) 0.003(9) 0.019(6)
C15B 0.034(7) 0.049(6) 0.019(6) 0.013(4) 0.003(7) 0.023(4)
C16B 0.057(7) 0.055(6) 0.032(8) -0.007(5) 0.009(7) 0.001(6)
C17B 0.062(10) 0.075(10) 0.057(10) 0.003(7) -0.018(7) 0.004(7)
C18B 0.044(7) 0.071(8) 0.083(10) 0.010(7) 0.009(6) 0.004(6)
O21B 0.034(7) 0.027(8) 0.100(8) 0.020(6) -0.001(6) -0.004(5)
O22B 0.074(9) 0.081(10) 0.096(7) 0.009(6) 0.015(7) -0.051(7)
C36B 0.024(8) 0.031(12) 0.099(8) 0.025(8) 0.000(7) -0.002(7)
C37B 0.071(12) 0.082(12) 0.111(11) 0.014(8) 0.003(9) -0.054(10)
C38B 0.082(12) 0.080(10) 0.151(14) 0.056(10) 0.018(11) -0.014(8)
F1 0.0661(15) 0.0571(14) 0.0469(12) 0.0221(11) 0.0124(11) -0.0023(11)
F2 0.0646(15) 0.0494(13) 0.0546(13) 0.0260(11) 0.0033(11) 0.0047(11)
F3 0.0773(18) 0.0507(14) 0.0696(16) 0.0032(12) -0.0235(14) 0.0074(12)
F4 0.0559(15) 0.0909(19) 0.0604(15) 0.0304(14) 0.0060(12) 0.0209(14)
B1 0.049(2) 0.046(2) 0.039(2) 0.0178(18) 0.0012(18) 0.0029(18)
O71 0.119(8) 0.088(7) 0.236(14) 0.058(8) 0.018(9) 0.020(7)
C71 0.118(9) 0.076(12) 0.234(16) 0.053(12) 0.019(10) 0.019(9)
C72 0.120(9) 0.087(8) 0.236(14) 0.058(8) 0.018(9) 0.021(8)
C73 0.116(8) 0.084(8) 0.235(15) 0.060(8) 0.022(9) 0.019(7)
C74 0.082(11) 0.054(11) 0.231(15) 0.070(10) 0.035(10) 0.009(10)
O71B 0.119(8) 0.086(7) 0.235(14) 0.060(7) 0.018(9) 0.022(7)
C71B 0.124(10) 0.070(11) 0.233(18) 0.056(12) 0.014(11) 0.020(9)
C72B 0.119(9) 0.081(8) 0.235(14) 0.062(8) 0.018(9) 0.022(8)
C73B 0.116(9) 0.085(7) 0.235(15) 0.059(8) 0.019(9) 0.021(7)
C74B 0.107(10) 0.073(10) 0.237(16) 0.055(9) 0.025(10) 0.025(9)

_geom_special_details            
;
 All esds (except the esd in the dihedral angle between two l.s. planes)
 are estimated using the full covariance matrix.  The cell esds are taken
 into account individually in the estimation of esds in distances, angles
 and torsion angles; correlations between esds in cell parameters are only
 used when they are defined by crystal symmetry.  An approximate (isotropic)
 treatment of cell esds is used for estimating esds involving l.s. planes.
;
loop_
_geom_bond_atom_site_label_1
_geom_bond_atom_site_label_2
_geom_bond_distance
_geom_bond_site_symmetry_2
_geom_bond_publ_flag
Ir1 N41 2.166(3) . ?
Ir1 N42 2.163(2) . ?
Ir1 N1 2.082(8) . ?
Ir1 C1 1.942(13) . ?
Ir1 N21 2.097(3) . ?
Ir1 C21 2.005(3) . ?
Ir1 N1B 2.10(2) . ?
Ir1 C1B 2.11(3) . ?
O41 C51 1.226(4) . ?
N41 C41 1.350(4) . ?
N41 C45 1.352(4) . ?
N42 C46 1.350(4) . ?
N42 C50 1.342(4) . ?
N43 H43 0.8800 . ?
N43 C51 1.341(4) . ?
N43 C53 1.453(4) . ?
C41 H41 0.9500 . ?
C41 C42 1.373(5) . ?
C42 H42 0.9500 . ?
C42 C43 1.395(4) . ?
C43 C44 1.388(4) . ?
C43 C51 1.503(5) . ?
C44 H44 0.9500 . ?
C44 C45 1.384(4) . ?
C45 C46 1.475(4) . ?
C46 C47 1.392(4) . ?
C47 H47 0.9500 . ?
C47 C48 1.391(4) . ?
C48 C49 1.380(5) . ?
C48 C52 1.505(4) . ?
C49 H49 0.9500 . ?
C49 C50 1.384(4) . ?
C50 H50 0.9500 . ?
C52 H52A 0.9800 . ?
C52 H52B 0.9800 . ?
C52 H52C 0.9800 . ?
C53 H53A 0.9900 . ?
C53 H53B 0.9900 . ?
C53 C54 1.523(5) . ?
C54 H54A 0.9900 . ?
C54 H54B 0.9900 . ?
C54 C55 1.513(6) . ?
C55 H55A 0.9900 . ?
C55 H55B 0.9900 . ?
C55 C56 1.545(7) . ?
C56 H56A 0.9900 . ?
C56 H56B 0.9900 . ?
C56 C57 1.531(6) . ?
C57 H57A 0.9900 . ?
C57 H57B 0.9900 . ?
C57 C58 1.534(7) . ?
C58 H58A 0.9900 . ?
C58 H58B 0.9900 . ?
C58 C59 1.537(7) . ?
C59 H59A 0.9900 . ?
C59 H59B 0.9900 . ?
C59 C60 1.515(7) . ?
C60 H60A 0.9900 . ?
C60 H60B 0.9900 . ?
C60 C61 1.497(7) . ?
C61 H61A 0.9900 . ?
C61 H61B 0.9900 . ?
C61 C62 1.493(8) . ?
C62 H62A 0.9900 . ?
C62 H62B 0.9900 . ?
C62 C63 1.529(7) . ?
C63 H63A 0.9900 . ?
C63 H63B 0.9900 . ?
C63 C64 1.487(9) . ?
C64 H64A 0.9800 . ?
C64 H64B 0.9800 . ?
C64 H64C 0.9800 . ?
O1 C16 1.160(8) . ?
O2 C16 1.351(9) . ?
O2 C17 1.466(8) . ?
N1 C7 1.347(8) . ?
N1 C15 1.394(7) . ?
C1 C2 1.414(8) . ?
C1 C6 1.409(8) . ?
C2 H2 0.9500 . ?
C2 C3 1.390(9) . ?
C3 H3 0.9500 . ?
C3 C4 1.377(9) . ?
C4 H4 0.9500 . ?
C4 C5 1.383(9) . ?
C5 H5 0.9500 . ?
C5 C6 1.404(8) . ?
C6 C7 1.446(8) . ?
C7 C8 1.413(7) . ?
C8 H8 0.9500 . ?
C8 C9 1.376(9) . ?
C9 C10 1.404(9) . ?
C9 C16 1.509(8) . ?
C10 C11 1.419(9) . ?
C10 C15 1.427(8) . ?
C11 H11 0.9500 . ?
C11 C12 1.357(11) . ?
C12 H12 0.9500 . ?
C12 C13 1.405(10) . ?
C13 H13 0.9500 . ?
C13 C14 1.369(8) . ?
C14 H14 0.9500 . ?
C14 C15 1.403(9) . ?
C17 H17A 0.9900 . ?
C17 H17B 0.9900 . ?
C17 C18 1.492(10) . ?
C18 H18A 0.9800 . ?
C18 H18B 0.9800 . ?
C18 H18C 0.9800 . ?
O21 C36 1.170(11) . ?
O22 C36 1.366(15) . ?
O22 C37 1.470(9) . ?
C36 C29 1.517(10) . ?
C37 H37A 0.9900 . ?
C37 H37B 0.9900 . ?
C37 C38 1.452(13) . ?
C38 H38A 0.9800 . ?
C38 H38B 0.9800 . ?
C38 H38C 0.9800 . ?
N21 C27 1.350(4) . ?
N21 C35 1.392(4) . ?
C21 C22 1.401(5) . ?
C21 C26 1.408(5) . ?
C22 H22 0.9500 . ?
C22 C23 1.395(5) . ?
C23 H23 0.9500 . ?
C23 C24 1.381(6) . ?
C24 H24 0.9500 . ?
C24 C25 1.380(6) . ?
C25 H25 0.9500 . ?
C25 C26 1.402(5) . ?
C26 C27 1.453(5) . ?
C27 C28 1.402(5) . ?
C28 H28 0.9500 . ?
C28 C29 1.361(6) . ?
C29 C30 1.427(5) . ?
C29 C36B 1.521(12) . ?
C30 C31 1.412(5) . ?
C30 C35 1.422(4) . ?
C31 H31 0.9500 . ?
C31 C32 1.361(5) . ?
C32 H32 0.9500 . ?
C32 C33 1.405(5) . ?
C33 H33 0.9500 . ?
C33 C34 1.366(5) . ?
C34 H34 0.9500 . ?
C34 C35 1.413(4) . ?
O1B C16B 1.155(14) . ?
O2B C16B 1.381(15) . ?
O2B C17B 1.460(14) . ?
N1B C7B 1.353(13) . ?
N1B C15B 1.400(13) . ?
C1B C2B 1.400(14) . ?
C1B C6B 1.412(14) . ?
C2B H2B 0.9500 . ?
C2B C3B 1.385(14) . ?
C3B H3B 0.9500 . ?
C3B C4B 1.367(15) . ?
C4B H4B 0.9500 . ?
C4B C5B 1.376(14) . ?
C5B H5B 0.9500 . ?
C5B C6B 1.408(14) . ?
C6B C7B 1.430(13) . ?
C7B C8B 1.412(13) . ?
C8B H8B 0.9500 . ?
C8B C9B 1.372(14) . ?
C9B C10B 1.393(14) . ?
C9B C16B 1.506(13) . ?
C10B C11B 1.407(14) . ?
C10B C15B 1.429(14) . ?
C11B H11B 0.9500 . ?
C11B C12B 1.359(16) . ?
C12B H12B 0.9500 . ?
C12B C13B 1.404(15) . ?
C13B H13B 0.9500 . ?
C13B C14B 1.381(13) . ?
C14B H14B 0.9500 . ?
C14B C15B 1.401(14) . ?
C17B H17C 0.9900 . ?
C17B H17D 0.9900 . ?
C17B C18B 1.479(16) . ?
C18B H18D 0.9800 . ?
C18B H18E 0.9800 . ?
C18B H18F 0.9800 . ?
O21B C36B 1.164(13) . ?
O22B C36B 1.372(16) . ?
O22B C37B 1.479(13) . ?
C37B H37C 0.9900 . ?
C37B H37D 0.9900 . ?
C37B C38B 1.463(17) . ?
C38B H38D 0.9800 . ?
C38B H38E 0.9800 . ?
C38B H38F 0.9800 . ?
F1 B1 1.397(5) . ?
F2 B1 1.375(5) . ?
F3 B1 1.385(5) . ?
F4 B1 1.385(5) . ?
O71 C72 1.4241 . ?
O71 C73 1.4230 . ?
C71 H71A 0.9828 . ?
C71 H71B 0.9828 . ?
C71 H71C 0.9825 . ?
C71 C72 1.5223 . ?
C72 H72A 0.9930 . ?
C72 H72B 0.9922 . ?
C73 H73A 0.9930 . ?
C73 H73B 0.9936 . ?
C73 C74 1.5226 . ?
C74 H74A 0.9831 . ?
C74 H74B 0.9831 . ?
C74 H74C 0.9821 . ?
O71B C72B 1.4229 . ?
O71B C73B 1.4237 . ?
C71B H71D 0.9820 . ?
C71B H71E 0.9833 . ?
C71B H71F 0.9833 . ?
C71B C72B 1.5220 . ?
C72B H72C 0.9936 . ?
C72B H72D 0.9928 . ?
C73B H73C 0.9931 . ?
C73B H73D 0.9933 . ?
C73B C74B 1.5221 . ?
C74B H74D 0.9832 . ?
C74B H74E 0.9821 . ?
C74B H74F 0.9832 . ?

loop_
_geom_angle_atom_site_label_1
_geom_angle_atom_site_label_2
_geom_angle_atom_site_label_3
_geom_angle
_geom_angle_site_symmetry_1
_geom_angle_site_symmetry_3
_geom_angle_publ_flag
N42 Ir1 N41 75.31(9) . . ?
N1 Ir1 N41 103.0(3) . . ?
N1 Ir1 N42 84.0(4) . . ?
N1 Ir1 N21 172.9(4) . . ?
C1 Ir1 N41 172.5(8) . . ?
C1 Ir1 N42 99.0(9) . . ?
C1 Ir1 N1 81.0(4) . . ?
C1 Ir1 N21 96.5(3) . . ?
C1 Ir1 C21 88.9(9) . . ?
N21 Ir1 N41 80.19(10) . . ?
N21 Ir1 N42 103.01(9) . . ?
N21 Ir1 C1B 91.9(6) . . ?
C21 Ir1 N41 97.12(12) . . ?
C21 Ir1 N42 170.96(11) . . ?
C21 Ir1 N1 93.1(4) . . ?
C21 Ir1 N21 80.17(12) . . ?
C21 Ir1 N1B 92.6(9) . . ?
C21 Ir1 C1B 91.9(16) . . ?
N1B Ir1 N41 111.9(5) . . ?
N1B Ir1 N42 85.8(9) . . ?
N1B Ir1 N21 166.8(7) . . ?
N1B Ir1 C1B 77.2(7) . . ?
C1B Ir1 N41 166.8(12) . . ?
C1B Ir1 N42 96.4(16) . . ?
C41 N41 Ir1 124.2(2) . . ?
C41 N41 C45 118.5(3) . . ?
C45 N41 Ir1 115.73(19) . . ?
C46 N42 Ir1 116.66(19) . . ?
C50 N42 Ir1 125.2(2) . . ?
C50 N42 C46 117.9(2) . . ?
C51 N43 H43 119.4 . . ?
C51 N43 C53 121.1(3) . . ?
C53 N43 H43 119.4 . . ?
N41 C41 H41 118.5 . . ?
N41 C41 C42 122.9(3) . . ?
C42 C41 H41 118.5 . . ?
C41 C42 H42 120.5 . . ?
C41 C42 C43 119.0(3) . . ?
C43 C42 H42 120.5 . . ?
C42 C43 C51 118.1(3) . . ?
C44 C43 C42 118.1(3) . . ?
C44 C43 C51 123.3(3) . . ?
C43 C44 H44 119.9 . . ?
C45 C44 C43 120.1(3) . . ?
C45 C44 H44 119.9 . . ?
N41 C45 C44 121.3(3) . . ?
N41 C45 C46 115.7(3) . . ?
C44 C45 C46 123.0(3) . . ?
N42 C46 C45 115.3(2) . . ?
N42 C46 C47 121.7(3) . . ?
C47 C46 C45 122.9(3) . . ?
C46 C47 H47 119.9 . . ?
C48 C47 C46 120.1(3) . . ?
C48 C47 H47 119.9 . . ?
C47 C48 C52 120.6(3) . . ?
C49 C48 C47 117.4(3) . . ?
C49 C48 C52 122.0(3) . . ?
C48 C49 H49 120.1 . . ?
C48 C49 C50 119.8(3) . . ?
C50 C49 H49 120.1 . . ?
N42 C50 C49 122.9(3) . . ?
N42 C50 H50 118.6 . . ?
C49 C50 H50 118.6 . . ?
O41 C51 N43 123.5(3) . . ?
O41 C51 C43 119.2(3) . . ?
N43 C51 C43 117.2(3) . . ?
C48 C52 H52A 109.5 . . ?
C48 C52 H52B 109.5 . . ?
C48 C52 H52C 109.5 . . ?
H52A C52 H52B 109.5 . . ?
H52A C52 H52C 109.5 . . ?
H52B C52 H52C 109.5 . . ?
N43 C53 H53A 109.3 . . ?
N43 C53 H53B 109.3 . . ?
N43 C53 C54 111.5(3) . . ?
H53A C53 H53B 108.0 . . ?
C54 C53 H53A 109.3 . . ?
C54 C53 H53B 109.3 . . ?
C53 C54 H54A 108.8 . . ?
C53 C54 H54B 108.8 . . ?
H54A C54 H54B 107.7 . . ?
C55 C54 C53 114.0(4) . . ?
C55 C54 H54A 108.8 . . ?
C55 C54 H54B 108.8 . . ?
C54 C55 H55A 109.0 . . ?
C54 C55 H55B 109.0 . . ?
C54 C55 C56 112.9(4) . . ?
H55A C55 H55B 107.8 . . ?
C56 C55 H55A 109.0 . . ?
C56 C55 H55B 109.0 . . ?
C55 C56 H56A 109.1 . . ?
C55 C56 H56B 109.1 . . ?
H56A C56 H56B 107.8 . . ?
C57 C56 C55 112.4(4) . . ?
C57 C56 H56A 109.1 . . ?
C57 C56 H56B 109.1 . . ?
C56 C57 H57A 108.9 . . ?
C56 C57 H57B 108.9 . . ?
C56 C57 C58 113.2(5) . . ?
H57A C57 H57B 107.8 . . ?
C58 C57 H57A 108.9 . . ?
C58 C57 H57B 108.9 . . ?
C57 C58 H58A 109.2 . . ?
C57 C58 H58B 109.2 . . ?
C57 C58 C59 112.2(5) . . ?
H58A C58 H58B 107.9 . . ?
C59 C58 H58A 109.2 . . ?
C59 C58 H58B 109.2 . . ?
C58 C59 H59A 108.6 . . ?
C58 C59 H59B 108.6 . . ?
H59A C59 H59B 107.6 . . ?
C60 C59 C58 114.5(5) . . ?
C60 C59 H59A 108.6 . . ?
C60 C59 H59B 108.6 . . ?
C59 C60 H60A 108.6 . . ?
C59 C60 H60B 108.6 . . ?
H60A C60 H60B 107.6 . . ?
C61 C60 C59 114.8(5) . . ?
C61 C60 H60A 108.6 . . ?
C61 C60 H60B 108.6 . . ?
C60 C61 H61A 108.6 . . ?
C60 C61 H61B 108.6 . . ?
H61A C61 H61B 107.6 . . ?
C62 C61 C60 114.6(4) . . ?
C62 C61 H61A 108.6 . . ?
C62 C61 H61B 108.6 . . ?
C61 C62 H62A 107.8 . . ?
C61 C62 H62B 107.8 . . ?
C61 C62 C63 118.0(5) . . ?
H62A C62 H62B 107.1 . . ?
C63 C62 H62A 107.8 . . ?
C63 C62 H62B 107.8 . . ?
C62 C63 H63A 109.2 . . ?
C62 C63 H63B 109.2 . . ?
H63A C63 H63B 107.9 . . ?
C64 C63 C62 112.1(6) . . ?
C64 C63 H63A 109.2 . . ?
C64 C63 H63B 109.2 . . ?
C63 C64 H64A 109.5 . . ?
C63 C64 H64B 109.5 . . ?
C63 C64 H64C 109.5 . . ?
H64A C64 H64B 109.5 . . ?
H64A C64 H64C 109.5 . . ?
H64B C64 H64C 109.5 . . ?
C16 O2 C17 114.7(6) . . ?
C7 N1 Ir1 112.4(5) . . ?
C7 N1 C15 118.9(6) . . ?
C15 N1 Ir1 128.7(6) . . ?
C2 C1 Ir1 128.1(7) . . ?
C6 C1 Ir1 115.3(7) . . ?
C6 C1 C2 116.4(8) . . ?
C1 C2 H2 119.3 . . ?
C3 C2 C1 121.4(8) . . ?
C3 C2 H2 119.3 . . ?
C2 C3 H3 119.5 . . ?
C4 C3 C2 121.0(8) . . ?
C4 C3 H3 119.5 . . ?
C3 C4 H4 120.2 . . ?
C3 C4 C5 119.5(7) . . ?
C5 C4 H4 120.2 . . ?
C4 C5 H5 120.0 . . ?
C4 C5 C6 120.1(7) . . ?
C6 C5 H5 120.0 . . ?
C1 C6 C7 114.5(7) . . ?
C5 C6 C1 121.6(7) . . ?
C5 C6 C7 123.8(6) . . ?
N1 C7 C6 115.7(6) . . ?
N1 C7 C8 121.4(6) . . ?
C8 C7 C6 122.8(7) . . ?
C7 C8 H8 119.9 . . ?
C9 C8 C7 120.2(7) . . ?
C9 C8 H8 119.9 . . ?
C8 C9 C10 119.6(6) . . ?
C8 C9 C16 117.7(7) . . ?
C10 C9 C16 122.6(6) . . ?
C9 C10 C11 124.0(6) . . ?
C9 C10 C15 118.3(6) . . ?
C11 C10 C15 117.6(7) . . ?
C10 C11 H11 119.6 . . ?
C12 C11 C10 120.7(7) . . ?
C12 C11 H11 119.6 . . ?
C11 C12 H12 119.2 . . ?
C11 C12 C13 121.6(7) . . ?
C13 C12 H12 119.2 . . ?
C12 C13 H13 120.5 . . ?
C14 C13 C12 118.9(8) . . ?
C14 C13 H13 120.5 . . ?
C13 C14 H14 119.4 . . ?
C13 C14 C15 121.3(8) . . ?
C15 C14 H14 119.4 . . ?
N1 C15 C10 120.7(7) . . ?
N1 C15 C14 119.6(6) . . ?
C14 C15 C10 119.6(6) . . ?
O1 C16 O2 123.4(6) . . ?
O1 C16 C9 126.1(7) . . ?
O2 C16 C9 110.6(6) . . ?
O2 C17 H17A 110.2 . . ?
O2 C17 H17B 110.2 . . ?
O2 C17 C18 107.7(7) . . ?
H17A C17 H17B 108.5 . . ?
C18 C17 H17A 110.2 . . ?
C18 C17 H17B 110.2 . . ?
C17 C18 H18A 109.5 . . ?
C17 C18 H18B 109.5 . . ?
C17 C18 H18C 109.5 . . ?
H18A C18 H18B 109.5 . . ?
H18A C18 H18C 109.5 . . ?
H18B C18 H18C 109.5 . . ?
C36 O22 C37 116.5(10) . . ?
O21 C36 O22 120.0(16) . . ?
O21 C36 C29 128.7(15) . . ?
O22 C36 C29 108.5(11) . . ?
O22 C37 H37A 110.0 . . ?
O22 C37 H37B 110.0 . . ?
H37A C37 H37B 108.4 . . ?
C38 C37 O22 108.5(9) . . ?
C38 C37 H37A 110.0 . . ?
C38 C37 H37B 110.0 . . ?
C37 C38 H38A 109.5 . . ?
C37 C38 H38B 109.5 . . ?
C37 C38 H38C 109.5 . . ?
H38A C38 H38B 109.5 . . ?
H38A C38 H38C 109.5 . . ?
H38B C38 H38C 109.5 . . ?
C27 N21 Ir1 112.6(2) . . ?
C27 N21 C35 118.2(3) . . ?
C35 N21 Ir1 128.9(2) . . ?
C22 C21 Ir1 128.3(3) . . ?
C22 C21 C26 117.0(3) . . ?
C26 C21 Ir1 114.6(2) . . ?
C21 C22 H22 119.5 . . ?
C23 C22 C21 121.0(4) . . ?
C23 C22 H22 119.5 . . ?
C22 C23 H23 119.6 . . ?
C24 C23 C22 120.7(4) . . ?
C24 C23 H23 119.6 . . ?
C23 C24 H24 120.0 . . ?
C25 C24 C23 120.0(4) . . ?
C25 C24 H24 120.0 . . ?
C24 C25 H25 120.2 . . ?
C24 C25 C26 119.5(4) . . ?
C26 C25 H25 120.2 . . ?
C21 C26 C27 114.8(3) . . ?
C25 C26 C21 121.7(4) . . ?
C25 C26 C27 123.5(3) . . ?
N21 C27 C26 116.1(3) . . ?
N21 C27 C28 121.4(3) . . ?
C28 C27 C26 122.5(3) . . ?
C27 C28 H28 119.1 . . ?
C29 C28 C27 121.7(3) . . ?
C29 C28 H28 119.1 . . ?
C28 C29 C36 117.2(6) . . ?
C28 C29 C30 118.7(3) . . ?
C28 C29 C36B 121.6(8) . . ?
C30 C29 C36 124.1(6) . . ?
C30 C29 C36B 119.6(8) . . ?
C31 C30 C29 123.8(3) . . ?
C31 C30 C35 118.5(3) . . ?
C35 C30 C29 117.7(3) . . ?
C30 C31 H31 119.4 . . ?
C32 C31 C30 121.2(3) . . ?
C32 C31 H31 119.4 . . ?
C31 C32 H32 119.9 . . ?
C31 C32 C33 120.3(3) . . ?
C33 C32 H32 119.9 . . ?
C32 C33 H33 119.8 . . ?
C34 C33 C32 120.3(3) . . ?
C34 C33 H33 119.8 . . ?
C33 C34 H34 119.7 . . ?
C33 C34 C35 120.6(3) . . ?
C35 C34 H34 119.7 . . ?
N21 C35 C30 121.8(3) . . ?
N21 C35 C34 119.1(3) . . ?
C34 C35 C30 119.1(3) . . ?
C16B O2B C17B 117.4(13) . . ?
C7B N1B Ir1 116.7(10) . . ?
C7B N1B C15B 119.2(14) . . ?
C15B N1B Ir1 124.0(12) . . ?
C2B C1B Ir1 128.1(14) . . ?
C2B C1B C6B 117.0(15) . . ?
C6B C1B Ir1 114.9(12) . . ?
C1B C2B H2B 119.6 . . ?
C3B C2B C1B 120.8(16) . . ?
C3B C2B H2B 119.6 . . ?
C2B C3B H3B 119.1 . . ?
C4B C3B C2B 121.8(16) . . ?
C4B C3B H3B 119.1 . . ?
C3B C4B H4B 120.4 . . ?
C3B C4B C5B 119.2(15) . . ?
C5B C4B H4B 120.4 . . ?
C4B C5B H5B 119.9 . . ?
C4B C5B C6B 120.3(14) . . ?
C6B C5B H5B 119.9 . . ?
C1B C6B C7B 114.7(13) . . ?
C5B C6B C1B 120.7(13) . . ?
C5B C6B C7B 124.4(14) . . ?
N1B C7B C6B 116.3(12) . . ?
N1B C7B C8B 119.3(13) . . ?
C8B C7B C6B 124.4(13) . . ?
C7B C8B H8B 118.6 . . ?
C9B C8B C7B 122.8(13) . . ?
C9B C8B H8B 118.6 . . ?
C8B C9B C10B 119.0(11) . . ?
C8B C9B C16B 118.1(13) . . ?
C10B C9B C16B 122.8(13) . . ?
C9B C10B C11B 124.2(12) . . ?
C9B C10B C15B 118.0(11) . . ?
C11B C10B C15B 117.8(13) . . ?
C10B C11B H11B 119.1 . . ?
C12B C11B C10B 121.9(14) . . ?
C12B C11B H11B 119.1 . . ?
C11B C12B H12B 119.4 . . ?
C11B C12B C13B 121.1(14) . . ?
C13B C12B H12B 119.4 . . ?
C12B C13B H13B 121.0 . . ?
C14B C13B C12B 117.9(14) . . ?
C14B C13B H13B 121.0 . . ?
C13B C14B H14B 118.7 . . ?
C13B C14B C15B 122.6(14) . . ?
C15B C14B H14B 118.7 . . ?
N1B C15B C10B 121.6(13) . . ?
N1B C15B C14B 119.6(13) . . ?
C14B C15B C10B 118.4(12) . . ?
O1B C16B O2B 120.2(13) . . ?
O1B C16B C9B 128.7(14) . . ?
O2B C16B C9B 110.8(11) . . ?
O2B C17B H17C 109.2 . . ?
O2B C17B H17D 109.2 . . ?
O2B C17B C18B 112.0(12) . . ?
H17C C17B H17D 107.9 . . ?
C18B C17B H17C 109.2 . . ?
C18B C17B H17D 109.2 . . ?
C17B C18B H18D 109.5 . . ?
C17B C18B H18E 109.5 . . ?
C17B C18B H18F 109.5 . . ?
H18D C18B H18E 109.5 . . ?
H18D C18B H18F 109.5 . . ?
H18E C18B H18F 109.5 . . ?
C36B O22B C37B 112.2(13) . . ?
O21B C36B C29 125(2) . . ?
O21B C36B O22B 122.0(18) . . ?
O22B C36B C29 107.5(13) . . ?
O22B C37B H37C 110.0 . . ?
O22B C37B H37D 110.0 . . ?
H37C C37B H37D 108.4 . . ?
C38B C37B O22B 108.3(14) . . ?
C38B C37B H37C 110.0 . . ?
C38B C37B H37D 110.0 . . ?
C37B C38B H38D 109.5 . . ?
C37B C38B H38E 109.5 . . ?
C37B C38B H38F 109.5 . . ?
H38D C38B H38E 109.5 . . ?
H38D C38B H38F 109.5 . . ?
H38E C38B H38F 109.5 . . ?
F2 B1 F1 109.4(4) . . ?
F2 B1 F3 111.0(3) . . ?
F2 B1 F4 110.3(3) . . ?
F3 B1 F1 108.5(3) . . ?
F3 B1 F4 109.7(4) . . ?
F4 B1 F1 107.7(3) . . ?
C73 O71 C72 113.5 . . ?
H71A C71 H71B 109.5 . . ?
H71A C71 H71C 109.5 . . ?
H71B C71 H71C 109.4 . . ?
C72 C71 H71A 109.4 . . ?
C72 C71 H71B 109.5 . . ?
C72 C71 H71C 109.5 . . ?
O71 C72 C71 108.8 . . ?
O71 C72 H72A 109.9 . . ?
O71 C72 H72B 110.0 . . ?
C71 C72 H72A 110.0 . . ?
C71 C72 H72B 109.9 . . ?
H72A C72 H72B 108.4 . . ?
O71 C73 H73A 109.9 . . ?
O71 C73 H73B 109.9 . . ?
O71 C73 C74 108.8 . . ?
H73A C73 H73B 108.3 . . ?
C74 C73 H73A 110.0 . . ?
C74 C73 H73B 109.9 . . ?
C73 C74 H74A 109.4 . . ?
C73 C74 H74B 109.5 . . ?
C73 C74 H74C 109.5 . . ?
H74A C74 H74B 109.5 . . ?
H74A C74 H74C 109.5 . . ?
H74B C74 H74C 109.5 . . ?
C72B O71B C73B 113.4 . . ?
H71D C71B H71E 109.5 . . ?
H71D C71B H71F 109.5 . . ?
H71E C71B H71F 109.5 . . ?
C72B C71B H71D 109.4 . . ?
C72B C71B H71E 109.5 . . ?
C72B C71B H71F 109.5 . . ?
O71B C72B C71B 108.8 . . ?
O71B C72B H72C 109.9 . . ?
O71B C72B H72D 110.0 . . ?
C71B C72B H72C 110.0 . . ?
C71B C72B H72D 109.9 . . ?
H72C C72B H72D 108.3 . . ?
O71B C73B H73C 109.9 . . ?
O71B C73B H73D 110.0 . . ?
O71B C73B C74B 108.8 . . ?
H73C C73B H73D 108.3 . . ?
C74B C73B H73C 110.0 . . ?
C74B C73B H73D 109.8 . . ?
C73B C74B H74D 109.4 . . ?
C73B C74B H74E 109.4 . . ?
C73B C74B H74F 109.5 . . ?
H74D C74B H74E 109.5 . . ?
H74D C74B H74F 109.5 . . ?
H74E C74B H74F 109.5 . . ?

loop_
_geom_hbond_atom_site_label_D
_geom_hbond_atom_site_label_H
_geom_hbond_atom_site_label_A
_geom_hbond_distance_DH
_geom_hbond_distance_HA
_geom_hbond_distance_DA
_geom_hbond_angle_DHA
_geom_hbond_site_symmetry_A
_geom_hbond_publ_flag
N43 H43 F1 0.88 2.05 2.921(4) 169.7 . yes

loop_
_geom_torsion_atom_site_label_1
_geom_torsion_atom_site_label_2
_geom_torsion_atom_site_label_3
_geom_torsion_atom_site_label_4
_geom_torsion
_geom_torsion_site_symmetry_1
_geom_torsion_site_symmetry_2
_geom_torsion_site_symmetry_3
_geom_torsion_site_symmetry_4
_geom_torsion_publ_flag
Ir1 N41 C41 C42 -162.7(2) . . . . ?
Ir1 N41 C45 C44 165.2(2) . . . . ?
Ir1 N41 C45 C46 -12.9(3) . . . . ?
Ir1 N42 C46 C45 0.3(3) . . . . ?
Ir1 N42 C46 C47 178.0(2) . . . . ?
Ir1 N42 C50 C49 -175.9(2) . . . . ?
Ir1 N1 C7 C6 -8.8(15) . . . . ?
Ir1 N1 C7 C8 173.4(10) . . . . ?
Ir1 N1 C15 C10 -170.7(11) . . . . ?
Ir1 N1 C15 C14 10(2) . . . . ?
Ir1 C1 C2 C3 177(3) . . . . ?
Ir1 C1 C6 C5 -176.8(14) . . . . ?
Ir1 C1 C6 C7 6(2) . . . . ?
Ir1 N21 C27 C26 -13.4(4) . . . . ?
Ir1 N21 C27 C28 167.2(3) . . . . ?
Ir1 N21 C35 C30 -165.4(2) . . . . ?
Ir1 N21 C35 C34 17.5(4) . . . . ?
Ir1 C21 C22 C23 177.4(3) . . . . ?
Ir1 C21 C26 C25 -178.0(3) . . . . ?
Ir1 C21 C26 C27 3.7(4) . . . . ?
Ir1 N1B C7B C6B -4(3) . . . . ?
Ir1 N1B C7B C8B 173(2) . . . . ?
Ir1 N1B C15B C10B -175(2) . . . . ?
Ir1 N1B C15B C14B 12(4) . . . . ?
Ir1 C1B C2B C3B -177(5) . . . . ?
Ir1 C1B C6B C5B 179(3) . . . . ?
Ir1 C1B C6B C7B 4(5) . . . . ?
N41 C41 C42 C43 -0.9(5) . . . . ?
N41 C45 C46 N42 8.4(4) . . . . ?
N41 C45 C46 C47 -169.2(3) . . . . ?
N42 C46 C47 C48 -1.7(4) . . . . ?
N43 C53 C54 C55 -178.3(4) . . . . ?
C41 N41 C45 C44 -1.2(4) . . . . ?
C41 N41 C45 C46 -179.3(3) . . . . ?
C41 C42 C43 C44 -1.8(5) . . . . ?
C41 C42 C43 C51 170.7(3) . . . . ?
C42 C43 C44 C45 3.0(4) . . . . ?
C42 C43 C51 O41 -15.4(4) . . . . ?
C42 C43 C51 N43 167.4(3) . . . . ?
C43 C44 C45 N41 -1.6(4) . . . . ?
C43 C44 C45 C46 176.4(3) . . . . ?
C44 C43 C51 O41 156.7(3) . . . . ?
C44 C43 C51 N43 -20.5(4) . . . . ?
C44 C45 C46 N42 -169.7(3) . . . . ?
C44 C45 C46 C47 12.7(4) . . . . ?
C45 N41 C41 C42 2.4(5) . . . . ?
C45 C46 C47 C48 175.8(3) . . . . ?
C46 N42 C50 C49 -2.2(4) . . . . ?
C46 C47 C48 C49 -1.9(4) . . . . ?
C46 C47 C48 C52 178.9(3) . . . . ?
C47 C48 C49 C50 3.4(4) . . . . ?
C48 C49 C50 N42 -1.4(4) . . . . ?
C50 N42 C46 C45 -173.9(2) . . . . ?
C50 N42 C46 C47 3.7(4) . . . . ?
C51 N43 C53 C54 -83.0(4) . . . . ?
C51 C43 C44 C45 -169.1(3) . . . . ?
C52 C48 C49 C50 -177.5(3) . . . . ?
C53 N43 C51 O41 -8.7(5) . . . . ?
C53 N43 C51 C43 168.4(3) . . . . ?
C53 C54 C55 C56 178.0(4) . . . . ?
C54 C55 C56 C57 -179.1(5) . . . . ?
C55 C56 C57 C58 -179.9(5) . . . . ?
C56 C57 C58 C59 -176.8(5) . . . . ?
C57 C58 C59 C60 -176.5(5) . . . . ?
C58 C59 C60 C61 78.0(7) . . . . ?
C59 C60 C61 C62 177.5(5) . . . . ?
C60 C61 C62 C63 -177.8(5) . . . . ?
C61 C62 C63 C64 72.8(7) . . . . ?
N1 C7 C8 C9 0.2(18) . . . . ?
C1 C2 C3 C4 -2(4) . . . . ?
C1 C6 C7 N1 2(2) . . . . ?
C1 C6 C7 C8 179.8(18) . . . . ?
C2 C1 C6 C5 -2(3) . . . . ?
C2 C1 C6 C7 -178.4(17) . . . . ?
C2 C3 C4 C5 0(3) . . . . ?
C3 C4 C5 C6 0(2) . . . . ?
C4 C5 C6 C1 1(2) . . . . ?
C4 C5 C6 C7 177.1(13) . . . . ?
C5 C6 C7 N1 -174.6(15) . . . . ?
C5 C6 C7 C8 3(2) . . . . ?
C6 C1 C2 C3 2(3) . . . . ?
C6 C7 C8 C9 -177.4(11) . . . . ?
C7 N1 C15 C10 10(2) . . . . ?
C7 N1 C15 C14 -168.8(13) . . . . ?
C7 C8 C9 C10 4.1(15) . . . . ?
C7 C8 C9 C16 -174.1(10) . . . . ?
C8 C9 C10 C11 175.9(9) . . . . ?
C8 C9 C10 C15 -1.3(14) . . . . ?
C8 C9 C16 O1 159.0(8) . . . . ?
C8 C9 C16 O2 -21.5(10) . . . . ?
C9 C10 C11 C12 -174.8(9) . . . . ?
C9 C10 C15 N1 -5.9(19) . . . . ?
C9 C10 C15 C14 173.1(11) . . . . ?
C10 C9 C16 O1 -19.1(12) . . . . ?
C10 C9 C16 O2 160.3(8) . . . . ?
C10 C11 C12 C13 1.3(16) . . . . ?
C11 C10 C15 N1 176.8(12) . . . . ?
C11 C10 C15 C14 -4.2(17) . . . . ?
C11 C12 C13 C14 -3(2) . . . . ?
C12 C13 C14 C15 1(2) . . . . ?
C13 C14 C15 N1 -178.5(18) . . . . ?
C13 C14 C15 C10 2(2) . . . . ?
C15 N1 C7 C6 170.5(13) . . . . ?
C15 N1 C7 C8 -7(2) . . . . ?
C15 C10 C11 C12 2.4(14) . . . . ?
C16 O2 C17 C18 179.0(7) . . . . ?
C16 C9 C10 C11 -6.0(13) . . . . ?
C16 C9 C10 C15 176.9(11) . . . . ?
C17 O2 C16 O1 -9.4(11) . . . . ?
C17 O2 C16 C9 171.1(7) . . . . ?
O21 C36 C29 C28 176(3) . . . . ?
O21 C36 C29 C30 -6(4) . . . . ?
O22 C36 C29 C28 -24(2) . . . . ?
O22 C36 C29 C30 154.1(10) . . . . ?
C36 O22 C37 C38 -102.8(19) . . . . ?
C36 C29 C30 C31 -3.7(15) . . . . ?
C36 C29 C30 C35 179.5(14) . . . . ?
C37 O22 C36 O21 -12(3) . . . . ?
C37 O22 C36 C29 -174.8(12) . . . . ?
N21 C27 C28 C29 1.5(6) . . . . ?
C21 C22 C23 C24 -0.3(7) . . . . ?
C21 C26 C27 N21 6.8(5) . . . . ?
C21 C26 C27 C28 -173.8(3) . . . . ?
C22 C21 C26 C25 -1.4(5) . . . . ?
C22 C21 C26 C27 -179.7(3) . . . . ?
C22 C23 C24 C25 -0.6(7) . . . . ?
C23 C24 C25 C26 0.5(7) . . . . ?
C24 C25 C26 C21 0.6(6) . . . . ?
C24 C25 C26 C27 178.7(4) . . . . ?
C25 C26 C27 N21 -171.4(4) . . . . ?
C25 C26 C27 C28 7.9(6) . . . . ?
C26 C21 C22 C23 1.3(6) . . . . ?
C26 C27 C28 C29 -177.9(3) . . . . ?
C27 N21 C35 C30 8.2(5) . . . . ?
C27 N21 C35 C34 -169.0(3) . . . . ?
C27 C28 C29 C36 -178.4(13) . . . . ?
C27 C28 C29 C30 3.7(6) . . . . ?
C27 C28 C29 C36B 179.0(15) . . . . ?
C28 C29 C30 C31 174.1(4) . . . . ?
C28 C29 C30 C35 -2.7(5) . . . . ?
C28 C29 C36B O21B 163(3) . . . . ?
C28 C29 C36B O22B 9(3) . . . . ?
C29 C30 C31 C32 -174.8(4) . . . . ?
C29 C30 C35 N21 -3.2(5) . . . . ?
C29 C30 C35 C34 174.0(3) . . . . ?
C30 C29 C36B O21B -22(4) . . . . ?
C30 C29 C36B O22B -175.4(15) . . . . ?
C30 C31 C32 C33 0.6(6) . . . . ?
C31 C30 C35 N21 179.9(3) . . . . ?
C31 C30 C35 C34 -3.0(5) . . . . ?
C31 C32 C33 C34 -2.3(6) . . . . ?
C32 C33 C34 C35 1.2(5) . . . . ?
C33 C34 C35 N21 178.7(3) . . . . ?
C33 C34 C35 C30 1.4(5) . . . . ?
C35 N21 C27 C26 172.1(3) . . . . ?
C35 N21 C27 C28 -7.3(5) . . . . ?
C35 C30 C31 C32 2.0(5) . . . . ?
N1B C7B C8B C9B 3(4) . . . . ?
C1B C2B C3B C4B -1(8) . . . . ?
C1B C6B C7B N1B 0(5) . . . . ?
C1B C6B C7B C8B -177(4) . . . . ?
C2B C1B C6B C5B 1(6) . . . . ?
C2B C1B C6B C7B -174(4) . . . . ?
C2B C3B C4B C5B -2(6) . . . . ?
C3B C4B C5B C6B 4(4) . . . . ?
C4B C5B C6B C1B -4(5) . . . . ?
C4B C5B C6B C7B 171(3) . . . . ?
C5B C6B C7B N1B -175(3) . . . . ?
C5B C6B C7B C8B 8(5) . . . . ?
C6B C1B C2B C3B 1(7) . . . . ?
C6B C7B C8B C9B 180(2) . . . . ?
C7B N1B C15B C10B 2(5) . . . . ?
C7B N1B C15B C14B -171(3) . . . . ?
C7B C8B C9B C10B 0(3) . . . . ?
C7B C8B C9B C16B 177(2) . . . . ?
C8B C9B C10B C11B 178.0(19) . . . . ?
C8B C9B C10B C15B -2(3) . . . . ?
C8B C9B C16B O1B -158(2) . . . . ?
C8B C9B C16B O2B 15(2) . . . . ?
C9B C10B C11B C12B -177.8(19) . . . . ?
C9B C10B C15B N1B 1(4) . . . . ?
C9B C10B C15B C14B 174(2) . . . . ?
C10B C9B C16B O1B 18(3) . . . . ?
C10B C9B C16B O2B -168.8(16) . . . . ?
C10B C11B C12B C13B 2(3) . . . . ?
C11B C10B C15B N1B -179(3) . . . . ?
C11B C10B C15B C14B -6(4) . . . . ?
C11B C12B C13B C14B -3(4) . . . . ?
C12B C13B C14B C15B -1(4) . . . . ?
C13B C14B C15B N1B 179(3) . . . . ?
C13B C14B C15B C10B 5(4) . . . . ?
C15B N1B C7B C6B 179(3) . . . . ?
C15B N1B C7B C8B -4(4) . . . . ?
C15B C10B C11B C12B 3(3) . . . . ?
C16B O2B C17B C18B -77(2) . . . . ?
C16B C9B C10B C11B 2(3) . . . . ?
C16B C9B C10B C15B -178(2) . . . . ?
C17B O2B C16B O1B -4(3) . . . . ?
C17B O2B C16B C9B -178.3(13) . . . . ?
C36B C29 C30 C31 -1.3(15) . . . . ?
C36B C29 C30 C35 -178.2(14) . . . . ?
C36B O22B C37B C38B 147(3) . . . . ?
C37B O22B C36B C29 -177.5(17) . . . . ?
C37B O22B C36B O21B 28(4) . . . . ?
C72 O71 C73 C74 180.0 . . . . ?
C73 O71 C72 C71 -180.0 . . . . ?
C72B O71B C73B C74B 180.0 . . . . ?
C73B O71B C72B C71B -180.0 . . . . ?

_shelx_res_file                  
;
TITL 2015ncs0760new3b_a.res in P-1
    2015ncs0760new3b.res
    created by SHELXL-2018/3 at 22:29:52 on 18-Aug-2021
REM Old TITL 2015ncs0760new3b in P-1
REM SHELXT solution in P-1: R1 0.094, Rweak 0.012, Alpha 0.040
REM <I/s> 0.000 for 0 systematic absences, Orientation as input
REM Formula found by SHELXT: C115 B2 N12 O16 F8 Ir2
CELL 0.71075 9.7337 16.324 18.6845 100.368 91.4 104.629
ZERR 2 0.0002 0.0003 0.0004 0.002 0.002 0.002
LATT 1
SFAC C H B F Ir N O
UNIT 124 136 2 8 2 10 11
SADI C29 C36 C29 C36B
RIGU O1 > C38 O1B > C38B
RIGU 0.001 0.001 O71B C72B C73B C71B C74B O71 C72 C73 C71 C74
SIMU 0.01 0.02 2 O71B C72B C73B C71B C74B O71 C72 C73 C71 C74

L.S. 19
PLAN  5
SIZE 0.14 0.1 0.01
TEMP -173(2)
HTAB N43 F1
CONF
MORE -1
BOND $H
fmap 2 53 53
acta
REM <olex2.extras>
REM <HklSrc "%.\\2015ncs0760new3b.hkl">
REM </olex2.extras>

WGHT    0.042700    3.373900
FVAR       0.33261   0.65976   0.57352   0.43790
IR1   5    0.375655    0.296700    0.703752    11.00000    0.03274    0.02777 =
         0.02668    0.01130    0.00678    0.00745
O41   7   -0.282336    0.207340    0.508994    11.00000    0.03290    0.04015 =
         0.05055    0.01679    0.00501    0.00145
N41   6    0.190112    0.308007    0.643911    11.00000    0.03173    0.02954 =
         0.02764    0.01028    0.00732    0.00885
N42   6    0.455425    0.338832    0.605806    11.00000    0.02954    0.02253 =
         0.02586    0.00618    0.00492    0.00415
N43   6   -0.159503    0.280689    0.428826    11.00000    0.03499    0.03770 =
         0.03794    0.01148    0.00214    0.00295
AFIX  43
H43   2   -0.083207    0.320530    0.422717    11.00000   -1.20000
AFIX   0
C41   1    0.056013    0.285466    0.664591    11.00000    0.03710    0.03903 =
         0.03374    0.01519    0.01360    0.01261
AFIX  43
H41   2    0.042832    0.278655    0.713600    11.00000   -1.20000
AFIX   0
C42   1   -0.062175    0.271943    0.617979    11.00000    0.03268    0.03779 =
         0.03830    0.01526    0.01188    0.01092
AFIX  43
H42   2   -0.154957    0.255305    0.634353    11.00000   -1.20000
AFIX   0
C43   1   -0.043927    0.283011    0.546187    11.00000    0.03346    0.02580 =
         0.03496    0.00887    0.00724    0.00845
C44   1    0.093891    0.309759    0.525728    11.00000    0.03432    0.02847 =
         0.02965    0.01061    0.00766    0.00775
AFIX  43
H44   2    0.109398    0.320488    0.477875    11.00000   -1.20000
AFIX   0
C45   1    0.208834    0.320841    0.574906    11.00000    0.03134    0.02348 =
         0.02804    0.00844    0.00794    0.00602
C46   1    0.357775    0.344261    0.555543    11.00000    0.03241    0.02061 =
         0.02560    0.00531    0.00601    0.00513
C47   1    0.396985    0.373199    0.491447    11.00000    0.03546    0.02374 =
         0.02656    0.00784    0.00567    0.00565
AFIX  43
H47   2    0.325856    0.374892    0.456418    11.00000   -1.20000
AFIX   0
C48   1    0.540112    0.399640    0.478597    11.00000    0.03725    0.02049 =
         0.02774    0.00508    0.01036    0.00432
C49   1    0.638859    0.398292    0.532360    11.00000    0.03125    0.02314 =
         0.03483    0.00663    0.00874    0.00312
AFIX  43
H49   2    0.737707    0.418796    0.526916    11.00000   -1.20000
AFIX   0
C50   1    0.593500    0.366985    0.594244    11.00000    0.03278    0.02494 =
         0.02993    0.00588    0.00461    0.00518
AFIX  43
H50   2    0.663148    0.365354    0.630101    11.00000   -1.20000
AFIX   0
C51   1   -0.173068    0.254814    0.493069    11.00000    0.03244    0.02998 =
         0.04023    0.00847    0.00522    0.00820
C52   1    0.583637    0.429582    0.408903    11.00000    0.04622    0.03143 =
         0.03282    0.01331    0.01586    0.00813
AFIX 137
H52A  2    0.574028    0.379374    0.369629    11.00000   -1.50000
H52B  2    0.682920    0.464065    0.415629    11.00000   -1.50000
H52C  2    0.522301    0.464800    0.396074    11.00000   -1.50000
AFIX   0
C53   1   -0.268623    0.244059    0.369163    11.00000    0.03865    0.04386 =
         0.04208    0.01145   -0.00389    0.00735
AFIX  23
H53A  2   -0.263172    0.285451    0.335906    11.00000   -1.20000
H53B  2   -0.363623    0.234380    0.388914    11.00000   -1.20000
AFIX   0
C54   1   -0.251268    0.158980    0.326473    11.00000    0.06536    0.04159 =
         0.05023    0.00744   -0.01157    0.01139
AFIX  23
H54A  2   -0.154660    0.168802    0.308589    11.00000   -1.20000
H54B  2   -0.258923    0.117615    0.359895    11.00000   -1.20000
AFIX   0
C55   1   -0.359538    0.118955    0.262133    11.00000    0.08501    0.05279 =
         0.06037    0.00364   -0.01914    0.01279
AFIX  23
H55A  2   -0.354341    0.160864    0.229369    11.00000   -1.20000
H55B  2   -0.456134    0.106883    0.280024    11.00000   -1.20000
AFIX   0
C56   1   -0.336324    0.034410    0.218198    11.00000    0.09826    0.04735 =
         0.06202    0.00735   -0.02054    0.01337
AFIX  23
H56A  2   -0.239286    0.046203    0.200831    11.00000   -1.20000
H56B  2   -0.343135   -0.007927    0.250677    11.00000   -1.20000
AFIX   0
C57   1   -0.445070   -0.004740    0.152609    11.00000    0.10919    0.05641 =
         0.05649    0.00633   -0.01972    0.01536
AFIX  23
H57A  2   -0.438155    0.037759    0.120274    11.00000   -1.20000
H57B  2   -0.542004   -0.016271    0.170108    11.00000   -1.20000
AFIX   0
C58   1   -0.423735   -0.088804    0.108357    11.00000    0.09218    0.06089 =
         0.05741    0.01185   -0.00142    0.01536
AFIX  23
H58A  2   -0.436323   -0.132597    0.139741    11.00000   -1.20000
H58B  2   -0.325199   -0.078221    0.092968    11.00000   -1.20000
AFIX   0
C59   1   -0.528841   -0.124163    0.040475    11.00000    0.13060    0.06994 =
         0.06279    0.01184   -0.01382    0.02352
AFIX  23
H59A  2   -0.626899   -0.130643    0.056016    11.00000   -1.20000
H59B  2   -0.512008   -0.081321    0.008137    11.00000   -1.20000
AFIX   0
C60   1   -0.518550   -0.210013   -0.002884    11.00000    0.11835    0.06793 =
         0.05244    0.00126   -0.00841    0.01858
AFIX  23
H60A  2   -0.562763   -0.217659   -0.052744    11.00000   -1.20000
H60B  2   -0.416719   -0.208237   -0.007219    11.00000   -1.20000
AFIX   0
C61   1   -0.587847   -0.286697    0.029039    11.00000    0.08930    0.09767 =
         0.04859    0.02517    0.00950    0.02304
AFIX  23
H61A  2   -0.540759   -0.280325    0.078034    11.00000   -1.20000
H61B  2   -0.688667   -0.287072    0.035392    11.00000   -1.20000
AFIX   0
C62   1   -0.582907   -0.371447   -0.015408    11.00000    0.11746    0.07556 =
         0.04607    0.01170   -0.00115    0.01278
AFIX  23
H62A  2   -0.481606   -0.370816   -0.020244    11.00000   -1.20000
H62B  2   -0.625863   -0.375722   -0.064963    11.00000   -1.20000
AFIX   0
C63   1   -0.655983   -0.453393    0.011899    11.00000    0.10825    0.07128 =
         0.07409    0.01608    0.01559    0.01132
AFIX  23
H63A  2   -0.624604   -0.502614   -0.015184    11.00000   -1.20000
H63B  2   -0.626493   -0.446407    0.064203    11.00000   -1.20000
AFIX   0
C64   1   -0.813838   -0.472899    0.002508    11.00000    0.11905    0.08173 =
         0.10888    0.00536   -0.00751    0.01097
AFIX 137
H64A  2   -0.844709   -0.490298   -0.049554    11.00000   -1.50000
H64B  2   -0.844402   -0.421370    0.023189    11.00000   -1.50000
H64C  2   -0.856403   -0.519879    0.027703    11.00000   -1.50000
AFIX   0
PART 1
O1    7    0.738579    0.741571    0.824583    21.00000    0.07568    0.03069 =
         0.08670    0.00755   -0.01866    0.00040
O2    7    0.866795    0.668769    0.873652    21.00000    0.05183    0.04155 =
         0.05074   -0.00170   -0.00750    0.00697
N1    6    0.472776    0.423690    0.753782    21.00000    0.02923    0.02348 =
         0.01959    0.00978    0.00118    0.00739
C1    1    0.549151    0.279842    0.745128    21.00000    0.03704    0.02982 =
         0.02542    0.01166    0.00769    0.01260
C2    1    0.587543    0.201510    0.743061    21.00000    0.03785    0.03320 =
         0.03557    0.01106    0.00749    0.01475
AFIX  43
H2    2    0.521669    0.148628    0.721353    21.00000   -1.20000
AFIX   0
C3    1    0.719645    0.200312    0.772132    21.00000    0.04890    0.03864 =
         0.04020    0.01521    0.00889    0.02376
AFIX  43
H3    2    0.741549    0.146628    0.771139    21.00000   -1.20000
AFIX   0
C4    1    0.819301    0.275797    0.802365    21.00000    0.03661    0.04657 =
         0.03155    0.01700    0.00668    0.02153
AFIX  43
H4    2    0.909530    0.274188    0.821730    21.00000   -1.20000
AFIX   0
C5    1    0.787102    0.353933    0.804335    21.00000    0.03694    0.03895 =
         0.02891    0.01002    0.00447    0.01749
AFIX  43
H5    2    0.855361    0.406231    0.825104    21.00000   -1.20000
AFIX   0
C6    1    0.653665    0.356058    0.775679    21.00000    0.02825    0.03023 =
         0.02681    0.00993    0.00642    0.01022
C7    1    0.608590    0.434395    0.778431    21.00000    0.03485    0.02895 =
         0.01644    0.01225    0.00232    0.01054
C8    1    0.698228    0.517163    0.807351    21.00000    0.03758    0.03495 =
         0.02486    0.01246   -0.00208    0.00541
AFIX  43
H8    2    0.793751    0.523097    0.824226    21.00000   -1.20000
AFIX   0
C9    1    0.647664    0.589180    0.811157    21.00000    0.04877    0.03289 =
         0.02124    0.00746   -0.00041    0.01060
C10   1    0.503951    0.579621    0.790562    21.00000    0.04748    0.03015 =
         0.01946    0.00828    0.00218    0.01243
C11   1    0.439349    0.649175    0.796798    21.00000    0.06155    0.03280 =
         0.02643    0.00692    0.00562    0.02149
AFIX  43
H11   2    0.496193    0.706691    0.812067    21.00000   -1.20000
AFIX   0
C12   1    0.297263    0.634440    0.781190    21.00000    0.06180    0.04235 =
         0.02840    0.01079    0.00922    0.02905
AFIX  43
H12   2    0.256821    0.682118    0.784772    21.00000   -1.20000
AFIX   0
C13   1    0.208521    0.550405    0.759866    21.00000    0.04955    0.05276 =
         0.03241    0.01184    0.00172    0.02941
AFIX  43
H13   2    0.108617    0.541111    0.751527    21.00000   -1.20000
AFIX   0
C14   1    0.268311    0.482158    0.751302    21.00000    0.03910    0.04352 =
         0.03024    0.00515   -0.00023    0.01855
AFIX  43
H14   2    0.209144    0.425256    0.735962    21.00000   -1.20000
AFIX   0
C15   1    0.415267    0.494613    0.764740    21.00000    0.04197    0.03038 =
         0.02010    0.00859    0.00629    0.01668
C16   1    0.752214    0.676240    0.835616    21.00000    0.05763    0.04205 =
         0.03456    0.00382   -0.00488    0.00706
C17   1    0.984242    0.747409    0.890306    21.00000    0.06069    0.05150 =
         0.07581   -0.00322   -0.02244   -0.00300
AFIX  23
H17A  2    0.951408    0.795147    0.918966    21.00000   -1.20000
H17B  2    1.019610    0.764740    0.844597    21.00000   -1.20000
AFIX   0
C18   1    1.099898    0.728476    0.933182    21.00000    0.05371    0.07170 =
         0.06864   -0.01088   -0.00264    0.01691
AFIX 137
H18A  2    1.135741    0.683723    0.903191    21.00000   -1.50000
H18B  2    1.062293    0.708230    0.976878    21.00000   -1.50000
H18C  2    1.177636    0.781039    0.947644    21.00000   -1.50000
AFIX   0
O21   7   -0.060738   -0.132721    0.550611    31.00000    0.06117    0.01987 =
         0.10706    0.00499    0.01508   -0.00524
O22   7   -0.078115   -0.106931    0.669147    31.00000    0.05953    0.02910 =
         0.12187    0.01331    0.05769    0.00210
C36   1   -0.035510   -0.082267    0.605372    31.00000    0.05048    0.02927 =
         0.10261    0.00649    0.03166    0.00953
C37   1   -0.179510   -0.192028    0.662694    31.00000    0.08334    0.03434 =
         0.14804   -0.00081    0.07089   -0.00419
AFIX  23
H37A  2   -0.179620   -0.226958    0.613528    31.00000   -1.20000
H37B  2   -0.151595   -0.222942    0.699279    31.00000   -1.20000
AFIX   0
C38   1   -0.320365   -0.179761    0.674726    31.00000    0.04532    0.08682 =
         0.08230    0.04137   -0.01032   -0.02086
AFIX 137
H38A  2   -0.347706   -0.149820    0.637919    31.00000   -1.50000
H38B  2   -0.319348   -0.145145    0.723471    31.00000   -1.50000
H38C  2   -0.389116   -0.236037    0.670909    31.00000   -1.50000
AFIX   0
PART 0
N21   6    0.274211    0.165714    0.666470    11.00000    0.03142    0.02682 =
         0.03952    0.01282    0.00822    0.00725
C21   1    0.280013    0.268937    0.793467    11.00000    0.03808    0.03980 =
         0.03625    0.01827    0.00992    0.01345
C22   1    0.290628    0.322516    0.862073    11.00000    0.05450    0.05160 =
         0.03267    0.01735    0.01033    0.01468
AFIX  43
H22   2    0.352453    0.379101    0.870372    11.00000   -1.20000
AFIX   0
C23   1    0.211859    0.294085    0.918372    11.00000    0.07152    0.06718 =
         0.03620    0.02191    0.01806    0.02079
AFIX  43
H23   2    0.220999    0.331393    0.964532    11.00000   -1.20000
AFIX   0
C24   1    0.120724    0.212285    0.907737    11.00000    0.08522    0.06748 =
         0.04832    0.03310    0.03544    0.02417
AFIX  43
H24   2    0.068271    0.193369    0.946600    11.00000   -1.20000
AFIX   0
C25   1    0.105885    0.158038    0.840631    11.00000    0.06652    0.04961 =
         0.06013    0.02993    0.02763    0.01491
AFIX  43
H25   2    0.042776    0.101870    0.832987    11.00000   -1.20000
AFIX   0
C26   1    0.184574    0.186377    0.783815    11.00000    0.04363    0.03742 =
         0.04644    0.02250    0.01552    0.01129
C27   1    0.178233    0.133347    0.711864    11.00000    0.03822    0.03232 =
         0.04937    0.01956    0.01331    0.01053
C28   1    0.079688    0.052745    0.690367    11.00000    0.04014    0.03351 =
         0.06768    0.02203    0.01997    0.00764
AFIX  43
H28   2    0.012158    0.032544    0.723290    11.00000   -1.20000
AFIX   0
C29   1    0.078276    0.002716    0.623580    11.00000    0.03493    0.02752 =
         0.07241    0.01593    0.00969    0.00482
C30   1    0.185416    0.031314    0.576191    11.00000    0.03160    0.02684 =
         0.05813    0.01173    0.00503    0.00706
C31   1    0.202659   -0.018430    0.508561    11.00000    0.03884    0.02661 =
         0.06146    0.00280   -0.00011    0.00166
AFIX  43
H31   2    0.135634   -0.072256    0.490835    11.00000   -1.20000
AFIX   0
C32   1    0.313640    0.009389    0.468314    11.00000    0.04504    0.03223 =
         0.05012   -0.00409    0.00371    0.00751
AFIX  43
H32   2    0.322836   -0.024774    0.422727    11.00000   -1.20000
AFIX   0
C33   1    0.414617    0.088419    0.493931    11.00000    0.03708    0.03320 =
         0.04472    0.00440    0.00700    0.00508
AFIX  43
H33   2    0.493672    0.106473    0.466421    11.00000   -1.20000
AFIX   0
C34   1    0.399705    0.139427    0.558189    11.00000    0.03099    0.02611 =
         0.04211    0.00659    0.00514    0.00462
AFIX  43
H34   2    0.467580    0.193264    0.574564    11.00000   -1.20000
AFIX   0
C35   1    0.284332    0.112906    0.600535    11.00000    0.03086    0.02440 =
         0.04188    0.00888    0.00446    0.00821
SAME 0.02 0.04 O1 > C18
PART 2
O1B   7    0.770575    0.722235    0.891382   -21.00000    0.06905    0.06384 =
         0.09354   -0.03077    0.00837    0.00274
O2B   7    0.926764    0.646484    0.865621   -21.00000    0.05807    0.06095 =
         0.06107   -0.00071   -0.00546   -0.00073
N1B   6    0.498901    0.416881    0.759600   -21.00000    0.04514    0.04315 =
         0.02085    0.00982   -0.00006    0.02435
C1B   1    0.562115    0.267986    0.739065   -21.00000    0.02555    0.04833 =
         0.02786    0.01773    0.01753    0.01467
C2B   1    0.589110    0.186894    0.733693   -21.00000    0.04767    0.03922 =
         0.03603    0.01508    0.01353    0.01918
AFIX  43
H2B   2    0.519601    0.136821    0.709540   -21.00000   -1.20000
AFIX   0
C3B   1    0.715855    0.178744    0.763139   -21.00000    0.04982    0.04674 =
         0.03919    0.02242    0.01678    0.02391
AFIX  43
H3B   2    0.730887    0.122875    0.759250   -21.00000   -1.20000
AFIX   0
C4B   1    0.819913    0.248871    0.797643   -21.00000    0.04502    0.05228 =
         0.03568    0.02606    0.01026    0.02973
AFIX  43
H4B   2    0.904647    0.241654    0.818947   -21.00000   -1.20000
AFIX   0
C5B   1    0.800352    0.330035    0.801120   -21.00000    0.03143    0.04493 =
         0.02400    0.01051    0.00305    0.01800
AFIX  43
H5B   2    0.874660    0.379408    0.821882   -21.00000   -1.20000
AFIX   0
C6B   1    0.670645    0.340230    0.774032   -21.00000    0.04140    0.04183 =
         0.02529    0.01907    0.00901    0.02633
C7B   1    0.632393    0.420343    0.784481   -21.00000    0.03601    0.04587 =
         0.02154    0.02152    0.00186    0.02095
C8B   1    0.725812    0.501114    0.815498   -21.00000    0.05542    0.04655 =
         0.01942    0.01356   -0.00013    0.01849
AFIX  43
H8B   2    0.820650    0.503146    0.830725   -21.00000   -1.20000
AFIX   0
C9B   1    0.685373    0.576740    0.824558   -21.00000    0.04292    0.04353 =
         0.02081    0.00867    0.00673    0.01205
C10B  1    0.546282    0.574259    0.802688   -21.00000    0.04788    0.04232 =
         0.02208    0.00935    0.00918    0.02077
C11B  1    0.491132    0.646978    0.811165   -21.00000    0.05736    0.04178 =
         0.04800    0.01115    0.01705    0.02030
AFIX  43
H11B  2    0.552118    0.702097    0.831506   -21.00000   -1.20000
AFIX   0
C12B  1    0.353156    0.640595    0.791084   -21.00000    0.06275    0.04043 =
         0.04507    0.01029    0.01241    0.02816
AFIX  43
H12B  2    0.320505    0.691357    0.796379   -21.00000   -1.20000
AFIX   0
C13B  1    0.257983    0.560262    0.762638   -21.00000    0.05207    0.05025 =
         0.02733    0.01365    0.01052    0.03225
AFIX  43
H13B  2    0.160643    0.555637    0.750438   -21.00000   -1.20000
AFIX   0
C14B  1    0.310320    0.488208    0.752956   -21.00000    0.03971    0.03996 =
         0.02072    0.00883    0.00316    0.01865
AFIX  43
H14B  2    0.246618    0.433365    0.734561   -21.00000   -1.20000
AFIX   0
C15B  1    0.453674    0.492776    0.769189   -21.00000    0.03356    0.04935 =
         0.01860    0.01348    0.00304    0.02287
C16B  1    0.791410    0.658334    0.862194   -21.00000    0.05663    0.05526 =
         0.03168   -0.00705    0.00929    0.00115
C17B  1    1.041279    0.719337    0.902569   -21.00000    0.06157    0.07493 =
         0.05717    0.00266   -0.01774    0.00364
AFIX  23
H17C  2    1.123742    0.698167    0.915246   -21.00000   -1.20000
H17D  2    1.008541    0.746249    0.948523   -21.00000   -1.20000
AFIX   0
C18B  1    1.086673    0.784984    0.856741   -21.00000    0.04354    0.07100 =
         0.08298    0.00973    0.00890    0.00376
AFIX 137
H18D  2    1.112847    0.757719    0.809784   -21.00000   -1.50000
H18E  2    1.168993    0.830105    0.881560   -21.00000   -1.50000
H18F  2    1.008265    0.810636    0.848504   -21.00000   -1.50000
AFIX   0
SAME 0.02 0.04 O21 O22 C36 C37 C38
O21B  7   -0.054687   -0.123015    0.541100   -31.00000    0.03374    0.02743 =
         0.09982    0.01996   -0.00087   -0.00390
O22B  7   -0.123990   -0.093605    0.653058   -31.00000    0.07396    0.08088 =
         0.09564    0.00889    0.01497   -0.05129
C36B  1   -0.027157   -0.085306    0.600933   -31.00000    0.02427    0.03107 =
         0.09908    0.02531    0.00025   -0.00184
C37B  1   -0.228768   -0.178956    0.638152   -31.00000    0.07131    0.08202 =
         0.11077    0.01354    0.00310   -0.05423
AFIX  23
H37C  2   -0.314502   -0.176043    0.610148   -31.00000   -1.20000
H37D  2   -0.187066   -0.222322    0.608979   -31.00000   -1.20000
AFIX   0
C38B  1   -0.267274   -0.203538    0.707977   -31.00000    0.08169    0.08012 =
         0.15060    0.05577    0.01775   -0.01412
AFIX 137
H38D  2   -0.339791   -0.258889    0.699217   -31.00000   -1.50000
H38E  2   -0.305146   -0.159202    0.737214   -31.00000   -1.50000
H38F  2   -0.182680   -0.208990    0.734277   -31.00000   -1.50000
AFIX   0

PART 0
F1    4    0.072935    0.428598    0.414186    11.00000    0.06609    0.05709 =
         0.04693    0.02207    0.01243   -0.00228
F2    4    0.116990    0.501990    0.321755    11.00000    0.06456    0.04945 =
         0.05458    0.02605    0.00330    0.00467
F3    4    0.017959    0.356974    0.297717    11.00000    0.07729    0.05070 =
         0.06957    0.00321   -0.02355    0.00735
F4    4    0.248341    0.410789    0.341805    11.00000    0.05586    0.09092 =
         0.06044    0.03037    0.00600    0.02095
B1    3    0.113982    0.425067    0.342797    11.00000    0.04941    0.04612 =
         0.03948    0.01782    0.00122    0.00288

PART -1
AFIX   6
O71   7    0.004753    0.001067    0.016383    40.50000    0.11851    0.08757 =
         0.23582    0.05844    0.01821    0.02036
C71   1   -0.187095   -0.026414   -0.074869    40.50000    0.11850    0.07590 =
         0.23401    0.05264    0.01886    0.01883
H71A  2   -0.227548   -0.064761   -0.121411    40.50000   -1.50000
H71B  2   -0.184634    0.033386   -0.078024    40.50000   -1.50000
H71C  2   -0.246215   -0.043613   -0.035471    40.50000   -1.50000
C72   1   -0.036530   -0.032966   -0.058919    40.50000    0.12018    0.08655 =
         0.23648    0.05758    0.01800    0.02055
H72A  2   -0.033199   -0.094194   -0.070774    40.50000   -1.20000
H72B  2    0.029887    0.000091   -0.089345    40.50000   -1.20000
C73   1    0.144717   -0.001867    0.037322    40.50000    0.11569    0.08390 =
         0.23463    0.06014    0.02242    0.01890
H73A  2    0.214774    0.031791    0.008746    40.50000   -1.20000
H73B  2    0.151667   -0.062505    0.027358    40.50000   -1.20000
C74   1    0.177019    0.036025    0.118414    40.50000    0.08213    0.05422 =
         0.23060    0.06971    0.03454    0.00869
H74A  2    0.244511    0.093338    0.124889    40.50000   -1.50000
H74B  2    0.218986   -0.002095    0.141991    40.50000   -1.50000
H74C  2    0.088525    0.041316    0.140674    40.50000   -1.50000
PART -2
O71B  7   -0.017089    0.019879   -0.013505   -40.50000    0.11877    0.08617 =
         0.23492    0.06031    0.01816    0.02238
C71B  1   -0.237190    0.003213   -0.081726   -40.50000    0.12353    0.07034 =
         0.23323    0.05628    0.01387    0.02026
H71D  2   -0.325545   -0.042740   -0.095980   -40.50000   -1.50000
H71E  2   -0.216254    0.036949   -0.120603   -40.50000   -1.50000
H71F  2   -0.248489    0.041257   -0.036324   -40.50000   -1.50000
C72B  1   -0.115211   -0.036740   -0.069699   -40.50000    0.11902    0.08126 =
         0.23495    0.06169    0.01822    0.02188
H72C  2   -0.152413   -0.093574   -0.055415   -40.50000   -1.20000
H72D  2   -0.066847   -0.045931   -0.115499   -40.50000   -1.20000
C73B  1    0.101919   -0.011475    0.002212   -40.50000    0.11575    0.08504 =
         0.23547    0.05889    0.01894    0.02066
H73C  2    0.154613   -0.020166   -0.042177   -40.50000   -1.20000
H73D  2    0.069076   -0.067749    0.017987   -40.50000   -1.20000
C74B  1    0.199009    0.054023    0.062717   -40.50000    0.10702    0.07304 =
         0.23704    0.05539    0.02501    0.02503
H74D  2    0.197019    0.112593    0.057522   -40.50000   -1.50000
H74E  2    0.296722    0.048160    0.059317   -40.50000   -1.50000
H74F  2    0.165898    0.043625    0.110385   -40.50000   -1.50000
AFIX   0
HKLF 4


REM  2015ncs0760new3b_a.res in P-1
REM wR2 = 0.0781, GooF = S = 1.045, Restrained GooF = 1.023 for all data
REM R1 = 0.0310 for 11538 Fo > 4sig(Fo) and 0.0372 for all 12877 data
REM 994 parameters refined using 603 restraints

END

WGHT      0.0427      3.3751

REM Highest difference peak  1.933,  deepest hole -1.015,  1-sigma level  0.089
Q1    1   0.3664  0.2453  0.6905  11.00000  0.05    1.93
Q2    1   0.4523  0.3188  0.7168  11.00000  0.05    1.57
Q3    1  -0.7408 -0.3758 -0.0164  11.00000  0.05    0.85
Q4    1  -0.1202  0.1022 -0.1122  11.00000  0.05    0.72
Q5    1  -0.3620 -0.0388 -0.1560  11.00000  0.05    0.68
;
_shelx_res_checksum              33289
_olex2_submission_original_sample_id AG009
_olex2_submission_special_instructions 'No special instructions were received'
_oxdiff_exptl_absorpt_empirical_details 
;
Empirical correction (ABSPACK) includes:
- Absorption correction using spherical harmonics
- Frame scaling
- Detector area scaling
;
_oxdiff_exptl_absorpt_empirical_full_max 3.354
_oxdiff_exptl_absorpt_empirical_full_min 0.434
